# Supplementary material for: Cotton stubble detection based on wavelet decomposition and texture features
Source: Plant Methods. 2021 Nov 2;17:113. doi: 10.1186/s13007-021-00809-3 (PMC8561878; doi:10.1186/s13007-021-00809-3)
Supplement: Supplementary file 1 — Additional file 1. Original image + coif3 (vertical factor). [file 13007_2021_809_MOESM1_ESM.csv]

class
3	150.2722222	8.07222222	0.18499025	0.06490734	0.69706211	0.00421296	480.6608187	12.94152047	0.15440332	0.06230198	0.05525494	0.00388154	406.0842105	11.88421053	0.16260044	0.06046908	0.19357964	0.00365651	396.0935673	12.31578947	0.13343053	0.06298438	0.2140798	0.00396703	44054.63426	179.8287037	0.0848377	0.09555448	-0.4842084	0.00913066	38505.60784	157.1960784	0.10134935	0.09883257	-0.30225986	0.00976788	22987.69683	95.78733032	0.17971185	0.09872138	0.23298208	0.00974591	36312.12255	148.622549	0.1008055	0.09249001	-0.22629829	0.0085544
3	1169.138889	23.35	0.07163456	0.05429117	0.83437467	0.00294753	7288.362573	63.05263158	0.03899659	0.05532423	-0.05049106	0.00306077	6213.542105	57.91052632	0.03044239	0.05341522	0.10394415	0.00285319	5717.040936	56.5497076	0.02870716	0.05532423	0.19133085	0.00306077	32084.53704	148.3148148	0.04915983	0.0642335	-0.28595959	0.00412594	22704.45588	111.0735294	0.06953206	0.06315735	0.08189708	0.00398885	26275.8552	121.6108597	0.05787995	0.06359036	-0.05804876	0.00404373	25120.09314	119.75	0.06310531	0.06315735	-0.01456872	0.00398885
3	2315.961111	27.35	0.25724641	0.21505813	0.46611139	0.04625	3199.093567	32.76608187	0.22152481	0.20342137	0.27804884	0.04138025	2003.684211	24.88421053	0.31294024	0.27315232	0.59530196	0.07461219	2792.690058	31.16959064	0.26118313	0.23038264	0.36940776	0.05307616	28926.23148	139.5648148	0.07723436	0.08346184	-0.26201523	0.00696588	23998.94118	118.4607843	0.07580354	0.08347738	-0.05591066	0.00696847	17616.30769	91.75565611	0.14371284	0.09715344	0.22720225	0.00943879	23674.65196	118.1813726	0.08329179	0.07696235	-0.04295377	0.0059232
3	715.2111111	17.17777778	0.08300369	0.05944704	0.81313492	0.00353395	1891.614035	28.1754386	0.05084839	0.05789178	0.49626889	0.00335146	1384.878947	24.43684211	0.08744823	0.05393132	0.63968492	0.00290859	1537.526316	25.86549708	0.07041427	0.05803928	0.5926787	0.00336856	37920.08333	164.0462963	0.07191099	0.06628621	-0.37152806	0.00439386	34124.64216	148.0931373	0.06163014	0.06576671	-0.23659091	0.00432526	22395.67873	99.39819005	0.06718542	0.07190158	0.1928525	0.00516984	35379.7451	153.4607843	0.04430741	0.06604016	-0.28207052	0.0043613
3	1457.855556	23.2	0.08918037	0.05733269	0.68014123	0.00328704	3038.415205	39	0.02664004	0.05593897	0.30788966	0.00312917	1941.9	31.28947368	0.03489804	0.05341522	0.54151892	0.00285319	2708.783626	35.6374269	0.03073537	0.05532423	0.37875872	0.00306077	31292.30093	141.9398148	0.10477204	0.08953278	-0.24865411	0.00801612	26060.82843	122.4362745	0.06471341	0.06836434	-0.04611635	0.00467368	22062.28507	102.60181	0.09038387	0.06726728	0.11586642	0.00452489	25421.28922	119.9852941	0.07729325	0.06594914	-0.02350058	0.00434929
3	898.9444444	20.86666667	0.1095446	0.07728015	0.7886677	0.00597222	1606.128655	27.83625731	0.06052311	0.06392752	0.62374741	0.00408673	1906.221053	28.21052632	0.06313192	0.0590788	0.55777369	0.0034903	2604.321637	35.63157895	0.04578827	0.05949412	0.38952405	0.00353955	34289.75926	151.712963	0.06154794	0.06563633	-0.30911026	0.00430813	28365.20098	127.0343137	0.06619839	0.06438199	-0.0883251	0.00414504	20717.83258	94.50226244	0.08382504	0.06619339	0.19592338	0.00438156	29937.82843	133.0931373	0.05373798	0.06287135	-0.1480731	0.00395281
3	986.1055556	20.33888889	0.1083708	0.06236096	0.85203358	0.00388889	3630.608187	36.71345029	0.04806217	0.05744703	0.3428898	0.00330016	2877.668421	31.62631579	0.07053289	0.05431518	0.47398544	0.00295014	2570.532164	32.71929825	0.06541935	0.05744703	0.52570946	0.00330016	34144.16667	153.037037	0.05300224	0.06296977	-0.29502566	0.00396519	28881.09314	131.4166667	0.07141547	0.06622184	-0.10013044	0.00438533	25388.64253	114.7873303	0.06962771	0.06399156	0.03540019	0.00409492	27064.04412	124.1323529	0.05211033	0.06102892	-0.0308175	0.00372453
3	1034.527778	22.51666667	0.09183248	0.05746711	0.84415972	0.00330247	3861.122807	45.02923977	0.04034024	0.0560916	0.43178264	0.00314627	3013.821053	40.2	0.02820323	0.05263158	0.54184875	0.00277008	3014.497076	41.1871345	0.02777758	0.05563245	0.55505022	0.00309497	39318.69444	176.1944444	0.05098664	0.06514466	-0.5175735	0.00424383	26695.76471	123.5098039	0.06321661	0.06258405	-0.02759751	0.00391676	24780.45701	114.9004525	0.07584316	0.06245327	0.04858924	0.00390041	26247.61275	120.877451	0.09173079	0.06190849	-0.01016357	0.00383266
3	465.9833333	14.16111111	0.14813537	0.07607258	0.81940699	0.00578704	987.0760234	20.16374269	0.12288961	0.07680658	0.60204022	0.00589925	745.6578947	17.39473684	0.15170884	0.07735231	0.68670368	0.00598338	897.374269	19.25730994	0.09761197	0.07029717	0.63389228	0.00494169	37706.52778	161.7407407	0.10030176	0.07677372	-0.36519324	0.0058942	30156.38235	130.8823529	0.08698763	0.07393678	-0.10323611	0.00546665	21995.14027	97.37556561	0.12625474	0.07758565	0.19613451	0.00601953	29605.19118	128.7401961	0.12377144	0.07401798	-0.07969661	0.00547866
3	795.4944444	18.41666667	0.27925222	0.21805113	0.6866921	0.0475463	1430.274854	24.38011696	0.24500963	0.21129651	0.4333601	0.04464622	826.7526316	17.60526316	0.28267078	0.22649931	0.68688494	0.05130194	1279.877193	22.73099415	0.23380053	0.20700433	0.50222977	0.04285079	28035.28241	127.7268519	0.0833734	0.07421861	-0.08530401	0.0055084	27173.31863	123.9068628	0.0676785	0.07369263	-0.0540586	0.0054306	14907.91403	70.94570136	0.11881901	0.07591838	0.42318006	0.0057636	26555.20588	121.8039216	0.07586722	0.06992815	-0.0298344	0.00488995
3	4451.277778	45.3	0.0907185	0.07081972	0.624733	0.00501543	9854.450292	75.37426901	0.02666236	0.05729801	0.14748816	0.00328306	7579.415789	63.01578947	0.05163926	0.0591959	0.3333601	0.00350416	8836.064327	69.98245614	0.02435864	0.05654702	0.22707297	0.00319757	25365.35185	135.4166667	0.01896053	0.05651183	-0.29290624	0.00319359	21439.5	119.872549	0.01155076	0.05768923	-0.09858373	0.00332805	21634.15385	113.1855204	0.0132308	0.05899731	-0.10052313	0.00348068	21135.31373	116.9607843	0.02313895	0.05727118	-0.08177109	0.00327999
3	1119.911111	16.47777778	0.36055735	0.24209732	0.66683573	0.05861111	1553.783626	22.39181287	0.28470722	0.22505124	0.44119679	0.05064806	1045.573684	17.64736842	0.30016268	0.235699	0.60227075	0.05555402	1857.362573	23.44444444	0.26192671	0.20245239	0.33335433	0.04098697	33039.74074	147.1851852	0.09481216	0.07760673	-0.27034804	0.00602281	26647.54902	121.9803922	0.0704059	0.06810022	-0.02596048	0.00463764	26137.72851	119.3665158	0.07680307	0.06696221	-0.00760882	0.00448394	25818.03922	119.0294118	0.07103606	0.06853986	0.00851925	0.00469771
3	1201.355556	22.94444444	0.0826067	0.05513731	0.73451019	0.00304012	4025.976608	46.16374269	0.0413733	0.05578592	0.11678246	0.00311207	3447.115789	41.48421053	0.04535028	0.05223535	0.25390039	0.00272853	2961.035088	37.70175439	0.04836552	0.05578592	0.34923461	0.00311207	33675.41667	152.8148148	0.02530424	0.06150616	-0.32559221	0.00378301	19724.34314	95.76470588	0.06649981	0.06410146	0.21840522	0.004109	30231.66968	138.8552036	0.04586962	0.06253518	-0.20047348	0.00391065	18873.59314	92.10294118	0.08476013	0.06229542	0.25172846	0.00388072
3	265.7222222	10.62222222	0.20840467	0.10907863	0.77009224	0.01189815	920.5789474	18.0877193	0.12920488	0.08484572	0.10371042	0.0071988	794.4210526	16.63157895	0.15956951	0.07921009	0.27629565	0.00627424	687.9415205	16.11695906	0.14767915	0.08060847	0.23971109	0.00649773	40150.15278	165.6064815	0.12547643	0.09549839	-0.35890693	0.00911994	34272.44608	141.9852941	0.10550534	0.09268466	-0.16156611	0.00859045	23764.27602	99.74208145	0.13201375	0.08964531	0.19390828	0.00803628	31518.98039	130.9705882	0.1195126	0.08904854	-0.06654951	0.00792964
3	2032.122222	30.34444444	0.15381224	0.11506842	0.5575917	0.01324074	3936.292398	42.23391813	0.10519387	0.09626946	0.15329879	0.00926781	2332.552632	34.52105263	0.12058311	0.08869631	0.51170224	0.00786704	1919.274854	32.22222222	0.10539082	0.0841374	0.58656277	0.0070791	28286.0463	135.4907407	0.03967493	0.06176696	-0.17885498	0.00381516	23734.19608	116.3039216	0.04174484	0.06053475	0.00643056	0.00366446	24742.44344	119.4660634	0.03811799	0.05977305	-0.03144342	0.00357282	24442.54902	118.8431373	0.03139338	0.06053475	-0.02344346	0.00366446
3	1712.022222	24.91111111	0.09223991	0.05746711	0.70973775	0.00330247	3820.760234	36.08187135	0.04874792	0.05920601	0.35281933	0.00350535	2645.821053	29.88421053	0.10861669	0.05644108	0.54462379	0.0031856	1907.169591	28.61988304	0.05080406	0.05847953	0.67349842	0.00341986	32549.58796	148.3101852	0.04681194	0.06159322	-0.28762731	0.00379372	24758.0098	116.0294118	0.06496179	0.06151912	0.01350387	0.0037846	25316.8914	119.0633484	0.06330451	0.06137855	-0.01000779	0.00376733	28138.48039	130.6078431	0.03944725	0.06171411	-0.11973743	0.00380863
3	4714.016667	48.70555556	0.041384	0.05555556	0.10743139	0.00308642	6565.918129	59.05263158	0.02031389	0.05593897	-0.23717966	0.00312917	2301.626316	35.38421053	0.0376019	0.05223535	0.57438228	0.00272853	4112.964912	46.54385965	0.03716751	0.05547856	0.20998135	0.00307787	22380.01852	120.1296296	0.02315536	0.05641693	-0.13955996	0.00318287	19384.03431	108.1617647	0.02572766	0.0584136	0.01965859	0.00341215	21473.42534	115.561086	0.01208123	0.05812322	-0.06800802	0.00337831	20832.5049	113.9264706	0.04271382	0.05861893	-0.05240792	0.00343618
3	447.2111111	9.93333333	0.24730876	0.09128709	0.49729801	0.00833333	704.4035088	12.30994152	0.21486045	0.08071447	-0.05515279	0.00651483	650.3052632	10.58947368	0.33040919	0.09775882	0.07590812	0.00955679	545.6140351	10.77192982	0.23540644	0.08534807	0.08422797	0.00728429	35178.68056	148.3564815	0.14731966	0.11009372	-0.25052195	0.01212063	30914.62745	131.6568628	0.12559767	0.09723938	-0.09883682	0.0094555	24591.65611	105.1040724	0.17373967	0.10573142	0.12264917	0.01117913	27323.86275	117.5	0.14326812	0.10375495	0.02575672	0.01076509
3	1734.944444	24.21111111	0.24219657	0.15426048	0.68218798	0.0237963	2356.005848	32.35672515	0.13180863	0.10120508	0.52783356	0.01024247	2210.605263	31.14210526	0.15293103	0.09221798	0.54748856	0.00850416	2922.871345	35.80701754	0.12248119	0.09078465	0.42023734	0.00824185	31351.24074	143.6481482	0.09752256	0.08144728	-0.29236393	0.00663366	24241.0098	114.6764706	0.10968105	0.07344767	-0.00624619	0.00539456	22430.79186	106.0135747	0.09977751	0.07365982	0.06627735	0.00542577	27136.56863	126.9705882	0.0699245	0.07237658	-0.13043768	0.00523837
3	1289.761111	17.96111111	0.23859332	0.09111789	0.74182861	0.00830247	3686.678363	32.88888889	0.14338996	0.06667693	0.25504726	0.00444581	3639.263158	32.47368421	0.1760507	0.06552579	0.26885947	0.00429363	3610.269006	34.22222222	0.15355024	0.06844854	0.26567205	0.0046852	32955.59722	144.8194444	0.12366949	0.08935305	-0.24550445	0.00798397	24402.98529	112.5637255	0.11039369	0.08405112	0.06837998	0.00706459	25021.57466	112.678733	0.13923473	0.08081706	0.04410221	0.0065314	26643.88725	120.7598039	0.12807873	0.0791936	-0.0206662	0.00627163
3	1057.111111	22.62222222	0.0634122	0.05485672	0.67775985	0.00300926	1714.678363	28.35087719	0.06377611	0.05639562	0.475673	0.00318047	759.4263158	18.51052632	0.07406574	0.05607178	0.78793982	0.00314404	1312.865497	24.64327485	0.04055276	0.0560916	0.59521301	0.00314627	38841.44907	174.0416667	0.0218982	0.06176696	-0.51665041	0.00381516	26312.27941	122.2107843	0.06761424	0.06219891	-0.02899658	0.0038687	21943.72398	100.8461539	0.05868583	0.06146189	0.14427178	0.00377756	29647.39216	135.5490196	0.03601889	0.06161669	-0.15875393	0.00379662
3	1770.461111	23.53888889	0.14710388	0.06073114	0.74853561	0.00368827	3534.54386	36.05263158	0.03404982	0.05593897	0.48921145	0.00312917	2380.368421	26.95789474	0.10745244	0.05813348	0.66171342	0.0033795	2438.122807	28.25146199	0.11041811	0.05963766	0.64534183	0.00355665	37085.56019	167.2546296	0.0467656	0.06262847	-0.47569496	0.00392233	28749.21078	132.5441177	0.04065869	0.06287135	-0.14915571	0.00395281	21542.56109	103.0678733	0.06290652	0.06310555	0.13691113	0.00398231	29419.01961	134.9509804	0.06636357	0.06200544	-0.1759186	0.00384468
3	3307.866667	41.81111111	0.05181139	0.05746711	0.66329547	0.00330247	7590.064327	64.22807018	0.02332827	0.05547856	0.25574184	0.00307787	5608.1	51.22631579	0.04974845	0.05354471	0.44200422	0.00286704	7220.918129	58.05263158	0.05252361	0.05593897	0.29281656	0.00312917	25577.06019	129.8657407	0.03882351	0.06356264	-0.23312712	0.00404021	24541.01471	124.7303922	0.03005423	0.05983606	-0.18692491	0.00358035	16770.9095	90.03167421	0.08730516	0.06518036	0.18086147	0.00424848	19996.40196	105.4313726	0.04214117	0.05953411	0.03481875	0.00354431
3	278.9111111	11.18888889	0.17517182	0.06549903	0.86266967	0.00429012	2050.502924	30.93567251	0.07326599	0.06077371	-0.01098813	0.00369344	1962.857895	30.56315789	0.06649789	0.05717253	0.02273439	0.0032687	1965.192982	31.11111111	0.05814217	0.05978084	0.01677533	0.00357375	42415.85185	176.3611111	0.07377988	0.07436286	-0.44086241	0.00552984	25315.81373	107.3627451	0.11561572	0.07204382	0.13726559	0.00519031	33670.38914	140.2171946	0.08246164	0.07685651	-0.14604621	0.00590692	25237.33333	107.0882353	0.13312629	0.07601991	0.14008982	0.00577903
3	459.2277778	11.27222222	0.2735526	0.12546211	0.37057243	0.01574074	468.6491228	12.19298246	0.22623295	0.12845545	0.2940372	0.0165008	171.4210526	7.34736842	0.29740301	0.14288286	0.79509858	0.02041551	561.5087719	13.67251462	0.20262039	0.11467059	0.18382286	0.01314935	36652.34259	158.7037037	0.12090392	0.10837685	-0.41243235	0.01174554	31220.40196	137.9019608	0.10577011	0.08454994	-0.2041235	0.00714869	14748.8371	66.54751131	0.18577034	0.08709673	0.41957871	0.00758584	33583.23529	146.8039216	0.11456484	0.08623829	-0.29006551	0.00743704
3	522.7222222	16.63333333	0.10732116	0.07081972	0.7104645	0.00501543	813.3508772	20.34502924	0.09199331	0.06956361	0.49705036	0.0048391	679.2421053	18.68421053	0.09143122	0.0645676	0.59108831	0.00416898	1020.748538	23.29824561	0.04837118	0.05729801	0.37867499	0.00328306	42757.97222	184.5185185	0.04576055	0.06571791	-0.55383039	0.00431884	26365.4951	118.8382353	0.07244576	0.06622184	0.03899753	0.00438533	27681.15837	120.5701358	0.06901958	0.06757097	-0.00549174	0.00456584	27709.21569	124.5490196	0.05550789	0.06219891	-0.00957377	0.0038687
3	766.3	19.6	0.09220287	0.06009252	0.76349326	0.00361111	1466.555556	28.20467836	0.03576493	0.05759566	0.55689075	0.00331726	994.9578947	23.89473684	0.04648344	0.05380276	0.69926823	0.00289474	1319.859649	27.23976608	0.03585243	0.05578592	0.59458635	0.00311207	40718.44444	178.9351852	0.04136103	0.06571791	-0.55321036	0.00431884	28738.01961	129.627451	0.04439014	0.06344205	-0.09700449	0.00402489	25095.24887	112.4072398	0.06153833	0.06237126	0.0462241	0.00389017	28513.16667	128.9705882	0.04987416	0.06239177	-0.08884412	0.00389273
3	228.5166667	5.79444444	0.6961609	0.66790394	0.77291088	0.44609568	463.8538012	7.93567251	0.701681	0.67406381	0.48133815	0.45436203	583.0789474	8.45789474	0.69846195	0.67000434	0.40646573	0.44890582	509.0584795	8.05263158	0.70452588	0.6684341	0.42992553	0.44680414	21610.26389	91.28240741	0.43898157	0.3989011	-0.11725405	0.15912209	15896.60294	67.89705882	0.42432552	0.35605921	0.18431524	0.12677816	16314	69.66515837	0.41383023	0.35672068	0.17514922	0.12724965	16998.73039	72.45588235	0.41961406	0.34746915	0.12804645	0.12073481
3	1299.455556	21.14444444	0.33220652	0.29328914	0.61486145	0.08601852	1552.947368	24.1754386	0.29181715	0.2684013	0.54530664	0.07203926	1110.731579	19.9	0.32964674	0.29865813	0.67587662	0.08919668	1945.608187	26.90643275	0.31155884	0.27395024	0.4207112	0.07504873	25281.86574	116.9675926	0.24087235	0.20907789	-0.07318405	0.04371356	22462.36275	104.127451	0.2194601	0.19586385	0.0448759	0.03836265	17867.9095	85.53846154	0.23242251	0.20885674	0.23070443	0.04362114	22471.02941	104.754902	0.23509246	0.20196435	0.03986716	0.0407896
3	2924.927778	25.77222222	0.53430062	0.51830684	0.35941878	0.26864198	3237.350877	27.5497076	0.50397326	0.48196856	0.29821811	0.2322937	820.0368421	13.99473684	0.53473282	0.50753328	0.80914766	0.25759003	3196.116959	28.22222222	0.51309238	0.48787494	0.30486313	0.23802196	16765.19444	86.05555556	0.37534077	0.36405201	0.1692775	0.13253386	13353.15686	73.23529412	0.36091885	0.34164592	0.33760567	0.11672193	12119.68326	62	0.36152792	0.33856618	0.40207539	0.11462706	14259.62255	77.32843137	0.3499689	0.33706105	0.29620749	0.11361015
3	5319.333333	51.84444444	0.03889033	0.05457467	0.29436256	0.0029784	6675.695906	60.01169591	0.02909181	0.05532423	0.07461083	0.00306077	4057.852632	45.64210526	0.06220234	0.05644108	0.46093029	0.0031856	5960.888889	58.70175439	0.01551417	0.05516948	0.18221963	0.00304367	27150.46759	142.1342593	0.02642682	0.05735885	-0.4382669	0.00329004	21919.02451	120.6813726	0.02325689	0.05912911	-0.17319194	0.00349625	16090.95023	91.30316742	0.02763047	0.05794683	0.14567216	0.00335783	19573.92647	109.5147059	0.02770047	0.05768923	-0.04916995	0.00332805
3	2747.977778	32.45555556	0.13236235	0.0974996	0.668115	0.00950617	7187.619883	57.22222222	0.05598313	0.06756854	0.15534053	0.00456551	4992.173684	45.13157895	0.11389862	0.08962835	0.38869141	0.00803324	4851.678363	45.56140351	0.11208613	0.0800764	0.42699892	0.00641223	26371.75463	127.8657407	0.03672606	0.05800909	-0.1732701	0.00336505	22578.69608	115.9019608	0.03759853	0.06013649	-0.00491607	0.0036164	18089.45249	93.49773756	0.03583854	0.059084	0.196032	0.00349092	19851.25	103.9754902	0.04538196	0.06043543	0.11699272	0.00365244
3	1881.916667	29.20555556	0.08610893	0.06431021	0.56542776	0.0041358	2585.625731	35.88304094	0.05250611	0.0587712	0.38966181	0.00345405	2180.005263	32.07894737	0.07364922	0.0590788	0.46559536	0.0034903	3857.497076	44.19883041	0.03650261	0.0569988	0.09245892	0.00324886	33794.6713	160.6064815	0.03543183	0.06150616	-0.44731091	0.00378301	23556.88235	116.8137255	0.02856758	0.06112727	-0.00155863	0.00373654	20931.24887	102.7963801	0.070632	0.06286174	0.10920618	0.0039516	24888.10784	122.1372549	0.03007798	0.06013649	-0.06259176	0.0036164
3	1308.016667	24.69444444	0.12172073	0.0678142	0.83911595	0.00459877	3498.842105	41.76608187	0.05537612	0.05847953	0.55765895	0.00341986	2360.731579	31.77368421	0.08121076	0.0606977	0.71059538	0.00368421	2254.888889	31.60233918	0.09128069	0.06564311	0.71282763	0.00430902	30945.7037	136.7314815	0.06720447	0.06364688	-0.17559581	0.00405093	26800.88725	121.9852941	0.05293737	0.06277573	-0.02216303	0.00394079	22567.00452	104.361991	0.07697132	0.06572778	0.13541519	0.00432014	25848.48039	119	0.0660705	0.06400767	0.01302634	0.00409698
3	1784.377778	25.32222222	0.096575	0.05624571	0.62658307	0.00316358	3364.157895	36.42690058	0.04305348	0.05639562	0.27381446	0.00318047	2956.142105	31.97368421	0.09129456	0.05418753	0.37419851	0.00293629	4120.578947	40.02923977	0.07666987	0.0587712	0.11349955	0.00345405	29182.0463	137.6574074	0.04306554	0.06237127	-0.21298535	0.00389017	26602.80392	128.0784314	0.05937235	0.06033595	-0.11415558	0.00364043	20594.60181	98.93665158	0.07108822	0.06318661	0.13607517	0.00399255	25464.06373	123.3578431	0.04561061	0.06171411	-0.06724892	0.00380863
3	1974.644444	31.66666667	0.15749811	0.13257888	0.79532427	0.01757716	6372.046784	57.04093567	0.11899012	0.1075928	0.35272582	0.01157621	4993.931579	51.72105263	0.13891076	0.12604137	0.49860268	0.01588643	5458.479532	52.43274854	0.12377754	0.10862091	0.44668018	0.0117985	29448.71759	141.6342593	0.05029547	0.06176696	-0.26568359	0.00381516	24438.78922	120.004902	0.04880076	0.0607329	-0.05117261	0.00368849	21236.62896	102.9909502	0.05412196	0.06087613	0.08998443	0.0037059	21939.5098	110.254902	0.06369314	0.06132351	0.05557257	0.00376057
3	2284.805556	35.92777778	0.04185987	0.05386311	0.5375478	0.00290123	3009.789474	41.21637427	0.03862008	0.05485866	0.39467109	0.00300947	1895.926316	30.76842105	0.05697197	0.05263158	0.61205236	0.00277008	3195.824561	42.94736842	0.03245784	0.05532423	0.35564128	0.00306077	21582.27778	113.2962963	0.01737022	0.05688984	-0.06847614	0.00323645	20623.66176	108.7794118	0.04067505	0.05902742	-0.01210756	0.00348424	16008.9457	88.14027149	0.0493031	0.05977305	0.21973287	0.00357282	17979.0098	98.54901961	0.02822811	0.05943312	0.118364	0.0035323
3	2312.805556	28.42777778	0.0907654	0.06034878	0.78133161	0.00364198	6545.298246	51.67251462	0.04502584	0.05847953	0.34295857	0.00341986	6217.726316	47.24210526	0.04759671	0.05482281	0.35291838	0.00300554	7709.976608	52.85380117	0.09180564	0.0611943	0.22726283	0.00374474	36266.17593	163.2037037	0.02976412	0.06237127	-0.4632584	0.00389017	27417.76471	127.3235294	0.07641567	0.06353667	-0.091355	0.00403691	20385.71041	97.4841629	0.05857162	0.06431073	0.19579441	0.00413587	31446.97549	143.4656863	0.0440533	0.06325239	-0.25127694	0.00400087
3	2838.916667	29.65	0.22133086	0.14582672	0.69161154	0.02126543	7356.602339	49.98245614	0.12794191	0.10035674	0.17499479	0.01007147	6056.926316	45.92631579	0.16268606	0.10970876	0.31716965	0.01203601	5371.315789	44.40350877	0.14810278	0.12062954	0.39787591	0.01455149	30337.04167	139.3564815	0.08188698	0.06684967	-0.24371168	0.00446888	25037.23529	121.7745098	0.05266314	0.06315735	-0.0375172	0.00398885	21865.15837	105.2579186	0.06558018	0.06518036	0.09885539	0.00424848	22731.47549	110.9852941	0.06432336	0.06503186	0.05781549	0.00422914
3	2113.827778	33.15	0.05175067	0.05357584	0.64762305	0.00287037	2514.070175	37.92982456	0.03485105	0.05547856	0.58345417	0.00307787	2548.284211	35.96842105	0.04741115	0.05328541	0.58826977	0.00283934	3708.988304	43.77192982	0.03150161	0.05501429	0.38446202	0.00302657	30655.08333	147.1574074	0.02860052	0.05754538	-0.34020486	0.00331147	28524.03922	136.4117647	0.02567876	0.06013649	-0.24376912	0.0036164	19361.25792	99.29411765	0.05318215	0.06028467	0.15376852	0.00363424	24162.61275	117.4558824	0.03629372	0.05983606	-0.05488772	0.00358035
3	869.1277778	20.47222222	0.09935444	0.05555556	0.79578363	0.00308642	2427.818713	36.71929825	0.04361927	0.05563245	0.42802946	0.00309497	2068	32.28421053	0.0531845	0.05315529	0.50749227	0.00282548	2191.859649	34.10526316	0.04067388	0.0560916	0.48216318	0.00314627	38135.39352	166.4305556	0.05585311	0.06271397	-0.41780831	0.00393304	24858.4951	113.8186275	0.05832813	0.06391375	0.07240493	0.00408497	27678.13575	121.9909502	0.07187433	0.06383138	-0.02920302	0.00407445	25111.46078	114.6666667	0.06106827	0.06277573	0.06361903	0.00394079
3	1421.161111	26.87222222	0.05969557	0.05443311	0.5628265	0.00296296	2776.614035	40.88304094	0.02825971	0.05501429	0.11838898	0.00302657	1914.368421	32.42105263	0.05615344	0.05341522	0.39792294	0.00285319	2084.327485	33.30994152	0.05258567	0.05669801	0.33146227	0.00321466	31623.83796	147.5509259	0.0282735	0.06009609	-0.30948477	0.00361154	21884.91176	107.6470588	0.04221075	0.0584136	0.0840245	0.00341215	24103.0362	113.1538462	0.0610406	0.06079199	-0.00974471	0.00369567	22817.81863	111.2696078	0.04821829	0.05953411	0.04530921	0.00354431
3	1678.516667	28.59444444	0.04546281	0.05400617	0.60162837	0.00291667	2292.473684	34.84795322	0.02950701	0.05593897	0.41330247	0.00312917	1719.115789	29.29473684	0.09233197	0.05545081	0.55939577	0.00307479	2533.163743	36.11111111	0.04226941	0.05547856	0.34319752	0.00307787	29774.61574	142.7638889	0.03461772	0.05791665	-0.27705647	0.00335434	27246.41667	131.2205882	0.04247204	0.06033595	-0.1619877	0.00364043	19908.37104	99.69230769	0.05853559	0.0601997	0.14931148	0.003624	22396.05882	112.3235294	0.03010118	0.05902742	0.04480389	0.00348424
3	517.2944444	13.86111111	0.13365918	0.05879447	0.80096163	0.00345679	1409.169591	22.95906433	0.08748419	0.05833315	0.41733419	0.00340276	1091.731579	21.93157895	0.07991165	0.05680798	0.60349592	0.00322715	884.245614	19.43859649	0.05289967	0.05920601	0.6222223	0.00350535	38144.36111	161.287037	0.0818063	0.08536615	-0.34678628	0.00728738	27105.08824	117.5	0.11394198	0.08173202	0.04087169	0.00668012	26453.59276	113.5294118	0.11315023	0.08561488	0.06046041	0.00732991	28140.55392	121.3970588	0.1344749	0.08151122	0.00610755	0.00664408
3	940.4833333	21.99444444	0.04803762	0.05624571	0.64055204	0.00316358	1624.274854	29.57309942	0.03397259	0.05485866	0.36039557	0.00300947	929.2578947	21.25789474	0.07771768	0.05328541	0.63069853	0.00283934	1647.959064	30.23976608	0.05837957	0.05547856	0.34908396	0.00307787	36757.53241	166.3564815	0.0354107	0.06150616	-0.45342095	0.00378301	30025.05392	138.2107843	0.04878108	0.06161669	-0.17638553	0.00379662	20804.0181	96.92307692	0.07885261	0.06195957	0.18382151	0.00383899	28877.86765	134.3480392	0.04292881	0.06381969	-0.13046157	0.00407295
3	371.6555556	11.77777778	0.16904574	0.06073114	0.89636762	0.00368827	3817.526316	37.25730994	0.06732182	0.0568486	-0.2276406	0.00323176	3074.857895	33.12105263	0.0745573	0.05582422	-0.03156369	0.00311634	2665.51462	31.25730994	0.06561088	0.05847953	0.09692101	0.00341986	34207.31944	140.8101852	0.1401013	0.09628071	-0.13396344	0.00926998	30744.98529	126.8480392	0.11194897	0.08972061	-0.01929252	0.00804979	31976.76471	131.479638	0.12911751	0.09448241	-0.06002549	0.00892693	32163.92157	132.4215686	0.15013738	0.08931798	-0.06515727	0.0079777
3	1164.2	24.62222222	0.06320702	0.05400617	0.74483134	0.00291667	1711.526316	29.45614035	0.05334349	0.05759566	0.62830471	0.00331726	1176.363158	21.02631579	0.07554444	0.05482281	0.74728894	0.00300554	2140.923977	31.75438596	0.04044841	0.05501429	0.53572934	0.00302657	36179.53704	163.6111111	0.03439638	0.06009609	-0.40962106	0.00361154	27693.53922	128.3431373	0.02541519	0.05912911	-0.08172076	0.00349625	20518.27602	95.92307692	0.06542575	0.06146189	0.19703806	0.00377756	28317.56863	130.6862745	0.04219461	0.06033595	-0.10547655	0.00364043
3	1184.588889	14.12222222	0.19832299	0.06561673	0.51316485	0.00430556	921.5497076	15.44444444	0.14339605	0.06271231	0.60447477	0.00393283	535.0473684	11.65789474	0.14027626	0.06182811	0.78187471	0.00382271	1665.263158	19.42690058	0.14600347	0.06603269	0.29663714	0.00436032	32903.63889	140.8240741	0.17906688	0.15628	-0.26257991	0.02442344	23967.56863	105.5392157	0.22556499	0.14948971	0.07832113	0.02234717	24469.64253	105.7330317	0.19742008	0.1532461	0.05128172	0.02348437	25724.93627	112.9460784	0.19858246	0.14961022	0.00461322	0.02238322
3	98.36111111	5.93888889	0.2703544	0.08633483	0.57657494	0.0074537	188.877193	8.1754386	0.20479782	0.08564806	0.14757091	0.00733559	102.4684211	5.51052632	0.29166612	0.08846177	0.54201872	0.00782548	85.30994152	5.69590643	0.25578989	0.08801121	0.53055732	0.00774597	37136.31481	152.1296296	0.25852242	0.22356845	-0.3552678	0.04998285	31348.09804	129.127451	0.22078883	0.17833304	-0.14511863	0.03180267	24403.88688	99.19909502	0.26912137	0.18850377	0.10349446	0.03553367	29984.33333	123.8333333	0.26284613	0.19070455	-0.09556113	0.03636822
3	327.7833333	9.39444444	0.22717115	0.06678231	0.68832342	0.00445988	331.6725146	11.6374269	0.10862555	0.05949412	0.63620758	0.00353955	199.3263158	9.69473684	0.14749113	0.0591959	0.79200002	0.00350416	398.5964912	12.61988304	0.13297732	0.06352503	0.56968817	0.00403543	31487.87963	130.1851852	0.28259231	0.22205337	-0.18788596	0.0493077	30277.63725	125.9313726	0.22683389	0.1977563	-0.14185084	0.03910755	18212.65158	76.21719457	0.3389782	0.2219502	0.31871242	0.04926189	27919.19608	116.5686275	0.28884336	0.21406476	-0.04812558	0.04582372
3	618.15	16.26111111	0.12459734	0.06034878	0.73887421	0.00364198	1289.707602	25.16959064	0.06349685	0.0581864	0.4133441	0.00338566	691.2842105	17.91578947	0.06371862	0.05570003	0.68934203	0.00310249	968.5730994	21.13450292	0.08234676	0.05935024	0.55253384	0.00352245	36786.29167	161.3657407	0.07485734	0.07607258	-0.37024677	0.00578704	26887.41667	121.4852941	0.08628446	0.07052693	-0.01003492	0.00497405	26296.38462	116.0045249	0.11175581	0.07296161	0.00981037	0.0053234	25693.87255	117.0686275	0.10345689	0.07221039	0.03503097	0.00521434
3	2406.016667	34.10555556	0.08734337	0.05665577	0.33171656	0.00320988	2495.988304	35.05263158	0.03655472	0.05624381	0.30118256	0.00316337	726.0947368	18.72631579	0.09669367	0.05507487	0.78533674	0.00303324	2783.567251	37.90643275	0.05056672	0.0560916	0.2202544	0.00314627	26953.05093	135.662037	0.0397907	0.06054026	-0.28466359	0.00366512	21268.79412	112.2647059	0.03384736	0.05810426	-0.0237446	0.00337611	17839.47059	93.35294118	0.06034437	0.05951559	0.14246073	0.00354211	24045.35294	122.7941177	0.03251684	0.05943312	-0.15916565	0.0035323
3	3525.055556	38.6	0.09285599	0.06678231	0.55328235	0.00445988	5451.163743	52.95321637	0.03650155	0.0571486	0.29986322	0.00326596	4052.126316	44.72631579	0.03983142	0.05594814	0.5082597	0.00313019	5726.181287	56.26315789	0.03642398	0.0581864	0.28216438	0.00338566	23675.74537	124.1712963	0.02321584	0.05632188	-0.24088769	0.00317215	19868.72549	112.1960784	0.0188154	0.05768923	-0.04146732	0.00332805	16012.06787	92.23076923	0.02040999	0.05750346	0.16226693	0.00330665	17428.29902	102.7598039	0.01617192	0.05737598	0.08694953	0.003292
3	2339.766667	31.74444444	0.06098687	0.05541649	0.67778269	0.00307099	4974.345029	51.31578947	0.03928468	0.05639562	0.29844287	0.00318047	3827.584211	44.9	0.05297531	0.05380276	0.45239781	0.00289474	5198.578947	52.42690058	0.03105125	0.05516948	0.27060256	0.00304367	27770.36111	133.9074074	0.03678786	0.06045169	-0.20891345	0.00365441	22045.18627	110.6764706	0.03087651	0.05851635	0.04066192	0.00342416	18104.15837	91.92307692	0.06068574	0.06112786	0.20803973	0.00373661	23242.5049	115.2205882	0.0329202	0.05872132	-0.01242814	0.00344819
3	2501.616667	33.79444444	0.05953444	0.05786852	0.68535168	0.00334877	5456.619883	52.03508772	0.0307569	0.05654702	0.28554967	0.00319757	5103.468421	47.7	0.03355276	0.05315529	0.32855758	0.00282548	6586.830409	55.67251462	0.02748367	0.05532423	0.15070762	0.00306077	36165.875	164.1435185	0.02660701	0.06159322	-0.45614659	0.00379372	27128.31373	126.5196078	0.05829246	0.06239177	-0.08864149	0.00389273	23489.57466	111.122172	0.0478443	0.06212457	0.06057826	0.00385946	24883.51961	117.4313726	0.07036377	0.06161669	0.00288682	0.00379662
3	1380.755556	25.06666667	0.08036706	0.0580017	0.66288392	0.0033642	2826.847953	40.8128655	0.03775663	0.05593897	0.25667241	0.00312917	2548.268421	38.22631579	0.04413639	0.05354471	0.37420419	0.00286704	3233.099415	42.22222222	0.05237872	0.05624381	0.17113624	0.00316337	36665.37963	167.0740741	0.03477951	0.06159322	-0.47253009	0.00379372	28071.67647	132.2156863	0.04201506	0.06315735	-0.12373564	0.00398885	23060.9819	109.6515837	0.05281745	0.06121154	0.07275578	0.00374685	27707.43137	129.6862745	0.04011679	0.06353667	-0.1121185	0.00403691
3	781.4277778	18.25	0.10028831	0.05569427	0.74599416	0.00310185	1759.467836	27.64327485	0.07262912	0.05639562	0.43103195	0.00318047	1366.168421	23.29473684	0.06298623	0.05405958	0.55773644	0.00292244	1671.070175	24.07602339	0.06538348	0.05593897	0.45676925	0.00312917	36807.24074	161.5833333	0.06979449	0.06928995	-0.38671223	0.0048011	31244.36765	138.7990196	0.08075114	0.06975612	-0.18120824	0.00486592	20157.02715	91.46153846	0.11135555	0.07183035	0.23888906	0.0051596	32749.87745	145.4068628	0.05182809	0.06703331	-0.24077865	0.00449346
3	1465.444444	26.63333333	0.07302072	0.05839943	0.72593602	0.00341049	5639.339181	60.78947368	0.02137299	0.05454608	-0.03574276	0.00297527	4069.652632	50.78947368	0.03407607	0.05249984	0.30621092	0.00275623	3084.263158	42.38011696	0.04583772	0.06020836	0.43412013	0.00362505	35016.4537	158.2777778	0.04195125	0.05946867	-0.37035361	0.00353652	23972.85294	110.0882353	0.07168003	0.06200544	0.07120556	0.00384468	28499.00905	130.3846154	0.04306172	0.06431073	-0.11354234	0.00413587	23652.63235	109.25	0.06037517	0.06344205	0.08178225	0.00402489
3	830.5388889	20.88333333	0.10705499	0.06454972	0.86158252	0.00416667	7223.584795	58.6374269	0.0245456	0.0560916	-0.24732561	0.00314627	6420.421053	53.34736842	0.03670168	0.05393132	-0.12380797	0.00290859	5841.362573	53.14035088	0.02615995	0.0568486	-0.02013306	0.00323176	33217.80093	145.5046296	0.05328443	0.06330923	-0.19814637	0.00400806	28699.07353	127.4460784	0.06248557	0.06438199	-0.04071559	0.00414504	29010.25339	127.2217195	0.06397989	0.06391152	-0.05660382	0.00408468	26711.54412	119.5539216	0.04641099	0.06381969	0.03184716	0.00407295
3	1741.016667	29.98333333	0.07422623	0.05760123	0.72065989	0.0033179	7962.906433	66.68421053	0.01745944	0.05516948	-0.25892785	0.00304367	6416.9	56.04736842	0.04370371	0.05444253	0.01079807	0.00296399	5755.807018	55.85380117	0.03039786	0.05654702	0.10185278	0.00319757	30939.79167	143.6064815	0.04500842	0.0599175	-0.23772106	0.00359011	25625.92157	120.1960784	0.06283269	0.06344205	-0.01213449	0.00402489	24764.90045	115.0633484	0.03999986	0.06028467	0.01745269	0.00363424	25796.80392	121.1470588	0.05125811	0.06248798	-0.02049703	0.00390475
3	451.3111111	12.74444444	0.18409458	0.06248457	0.75649359	0.00390432	1020.292398	19.60233918	0.14676065	0.06202691	0.42394206	0.00384734	964	17.83157895	0.12115568	0.05931278	0.52030078	0.00351801	1064.461988	21.81871345	0.07882983	0.05978084	0.40412271	0.00357375	33827.35648	143.4583333	0.12690641	0.09042604	-0.18789685	0.00817687	31321.36765	134.1617647	0.11281775	0.08918336	-0.10815592	0.00795367	23073.95023	99.96832579	0.14523282	0.09083647	0.17943337	0.00825126	30588.72549	131.0588235	0.11043245	0.08623829	-0.08039874	0.00743704
3	2900.277778	34.24444444	0.06032447	0.05499719	0.63558019	0.00302469	5532.087719	50.15789474	0.02772972	0.05547856	0.28293617	0.00307787	4116.021053	40.58947368	0.06610131	0.05354471	0.46424478	0.00286704	4835.140351	45.22222222	0.06257764	0.0568486	0.37717923	0.00323176	28408.54167	139.7175926	0.0202741	0.05800909	-0.2857697	0.00336505	25775.5	126.8529412	0.03366984	0.05933195	-0.1808167	0.00352028	18776.55656	99.35294118	0.05038398	0.06045425	0.13991097	0.00365472	23107.21569	117.754902	0.04848696	0.05953411	-0.05949949	0.00354431
3	1536.516667	25.91666667	0.08868656	0.06596857	0.79979279	0.00435185	8115.935673	68.73099415	0.0134835	0.05532423	-0.08062341	0.00306077	7145.673684	63.95789474	0.01581768	0.05170232	0.05905832	0.00267313	6670.918129	61.10526316	0.02689346	0.05516948	0.1081965	0.00304367	26274.87037	121.5	0.05905675	0.0593785	-0.02326916	0.00352581	27680.06863	128.2254902	0.0408412	0.06287135	-0.07659388	0.00395281	28915.45249	131.678733	0.0395708	0.06096015	-0.11589432	0.00371614	27280.13235	125.0735294	0.05066373	0.06142139	-0.05860726	0.00377259
3	593.7388889	16.70555556	0.083785	0.05457467	0.74825631	0.0029784	1045.725146	22.43859649	0.072169	0.05654702	0.52550555	0.00319757	910	19.51578947	0.0784082	0.05405958	0.56015581	0.00292244	1156.467836	23.4502924	0.04404622	0.05578592	0.46537814	0.00311207	40375.40741	174.0925926	0.03918399	0.06748787	-0.45945145	0.00455461	35173.91667	152.9558824	0.03409885	0.06400767	-0.27332206	0.00409698	18021.23529	81.79638009	0.11476592	0.06688573	0.3520432	0.0044737	33033.23039	144.1323529	0.03263843	0.06739082	-0.19484901	0.00454152
3	433.2833333	15.13888889	0.10841309	0.05983516	0.8450177	0.00358025	1717.578947	25.95321637	0.08608574	0.06006619	0.40410287	0.00360795	1402.357895	23.33684211	0.12268427	0.05872609	0.51382053	0.00344875	1206.222222	24.29239766	0.07406041	0.0587712	0.58158231	0.00345405	41485.68981	175.0231482	0.07635948	0.07290748	-0.45717329	0.0053155	31942.60294	135.4264706	0.10930128	0.07442268	-0.12156242	0.00553874	24789.37104	105.3076923	0.13252019	0.07591838	0.1272003	0.0057636	30441.34314	130.0686275	0.09304426	0.07196038	-0.06807226	0.0051783
3	652.2722222	18.18333333	0.05489319	0.05485672	0.81386613	0.00300926	1605.637427	28.79532164	0.03391763	0.05578592	0.52227764	0.00311207	1209.668421	23.94210526	0.06379705	0.05582422	0.65246511	0.00311634	1315.076023	26.58479532	0.03569884	0.05578592	0.60817927	0.00311207	37951.62963	168.1759259	0.05707928	0.06339381	-0.42880313	0.00401878	32079.31373	143.127451	0.03228292	0.06344205	-0.20185784	0.00402489	22039.63801	99.75565611	0.08473855	0.06391152	0.17442972	0.00408468	26140.56373	119.7107843	0.06215352	0.06142139	0.02002576	0.00377259
3	1812.855556	28.8	0.06994431	0.05457467	0.66604967	0.0029784	3479.836257	40.42105263	0.01946225	0.05470259	0.34506655	0.00299237	1980.126316	30.29473684	0.03173495	0.05223535	0.62017907	0.00272853	2637.918129	32.84210526	0.05536311	0.05501429	0.4998557	0.00302657	35233.48148	166.1296296	0.02511915	0.05973837	-0.50842357	0.00356867	31862.18627	151.4019608	0.02523762	0.05933195	-0.35857132	0.00352028	13192.45701	71.85067873	0.06024582	0.06162823	0.43564014	0.00379804	31974.83824	152.995098	0.02145235	0.05912911	-0.3619646	0.00349625
3	92.88333333	6.86111111	0.16759218	0.06770032	0.6803359	0.00458333	145.7660819	8.3625731	0.16292827	0.06980898	0.49324496	0.00487329	114.6631579	7.26315789	0.18509707	0.06510167	0.58865468	0.00423823	197.3567252	10.02339181	0.11140388	0.06432749	0.31864466	0.00413803	44616.16667	183.0648148	0.07805642	0.10216702	-0.51188885	0.0104381	38385.7549	158.5098039	0.0954255	0.08741448	-0.30324485	0.00764129	18919.21719	79.54298643	0.14657894	0.08579405	0.36759749	0.00736062	37109.66176	153.4656863	0.11543532	0.08426526	-0.25937851	0.00710063
3	992.4111111	24.74444444	0.04928465	0.05429117	0.56873701	0.00294753	1052.830409	25.11111111	0.03139703	0.05578592	0.55010548	0.00311207	585.4368421	18.03684211	0.08067483	0.05354471	0.74985053	0.00286704	1451.497076	29.29824561	0.03437347	0.05501429	0.37482535	0.00302657	34095.5787	161.4861111	0.01861832	0.05874341	-0.43237664	0.00345079	26204.51961	128.6764706	0.0204495	0.05912911	-0.10248641	0.00349625	18766.76923	93.33936652	0.028785	0.0601997	0.20653172	0.003624	26832	130.2843137	0.04796417	0.05872132	-0.1277541	0.00344819
3	2094.183333	34.28333333	0.05401782	0.05597067	0.8445116	0.00313272	5071.321637	51.85964912	0.02147181	0.05470259	0.61979406	0.00299237	2002.336842	32.6	0.05252381	0.05380276	0.8469982	0.00289474	1461.643275	27.33918129	0.07076677	0.0581864	0.89019793	0.00338566	30803.16667	150.0648148	0.03088095	0.05782406	-0.3307442	0.00334362	23456.40196	117.0784314	0.03523931	0.05779327	-0.01611614	0.00334006	22959.08597	114.479638	0.01894022	0.05847443	0.01243115	0.00341926	23642.7402	117.8186275	0.01732605	0.057585	-0.02347361	0.00331603
3	1773.555556	30.88888889	0.04589213	0.05471588	0.72737765	0.00299383	3450.994152	45.05263158	0.04086575	0.05563245	0.46793265	0.00309497	2954.384211	42.22631579	0.01729075	0.05156821	0.55203187	0.00265928	4283.74269	51.59064327	0.02039283	0.05423169	0.33208839	0.00294108	28482.35185	140.462963	0.03288228	0.05613128	-0.25023281	0.00315072	26611.28922	131.4656863	0.02167498	0.05737598	-0.17317599	0.003292	17482.74661	88.71945701	0.0455541	0.0585619	0.23074521	0.0034295	24100.83333	121.2352941	0.0382025	0.05800078	-0.06138219	0.00336409
3	726.0833333	19.23888889	0.1060367	0.05918688	0.83617006	0.00350309	1109.94152	22.86549708	0.08648606	0.0587712	0.74908665	0.00345405	607.6421053	16.50526316	0.12459326	0.05848977	0.86521258	0.00342105	1014.350877	23.30994152	0.05929634	0.05963766	0.77318418	0.00355665	35805.74074	160.1851852	0.04696184	0.06415003	-0.38162245	0.00411523	27424.45098	125.0196078	0.06127303	0.06400767	-0.05274156	0.00409698	21776.819	101.4072398	0.10578148	0.06734333	0.16596505	0.00453512	25621.27451	117.4901961	0.04993894	0.06181137	0.01719652	0.00382065
3	581.2666667	16.92222222	0.10323181	0.06009252	0.82147814	0.00361111	611.4678363	17.81871345	0.10410558	0.0633903	0.78864731	0.00401833	398.6421053	13	0.16480833	0.06012452	0.85302913	0.00361496	1018.684211	22.71929825	0.0848511	0.06202691	0.63856418	0.00384734	35773.66204	157.8657407	0.06517557	0.06921258	-0.33424104	0.00479038	29314.84804	132.4460784	0.07029129	0.06958367	-0.09752615	0.00484189	23219.50226	102.9683258	0.09067476	0.06817429	0.13179887	0.00464773	30066.54902	135.6960784	0.04699344	0.06267996	-0.12591463	0.00392878
3	1865.116667	30.93888889	0.06388331	0.05343162	0.73817239	0.00285494	4149.842105	47.79532164	0.03979555	0.05423169	0.40731799	0.00294108	3254.305263	42.69473684	0.02981588	0.05170232	0.54295829	0.00267313	3562.818713	43.95321637	0.02547992	0.05438911	0.49358145	0.00295818	30818.09259	149.787037	0.0322939	0.05883456	-0.35002068	0.00346151	24675.03922	123.872549	0.02052011	0.05923062	-0.08304901	0.00350827	20786.42081	105.0542986	0.03181943	0.05864924	0.0849799	0.00343973	22654.33333	115.8431373	0.04810716	0.06053475	0.00507818	0.00366446
3	3956.644444	45.48888889	0.04422116	0.05386311	0.459726	0.00290123	6699.631579	64.15789474	0.02770778	0.05516948	0.10867349	0.00304367	4445.978947	49.4	0.03838009	0.05263158	0.40606137	0.00277008	6491.678363	59.57309942	0.03678619	0.05516948	0.13191146	0.00304367	24094.13889	131.6666667	0.01111668	0.05688984	-0.25119645	0.00323645	19466.32353	111.6666667	0.0245972	0.05861893	-0.00340103	0.00343618	17294.9819	97.98642534	0.02045652	0.05873645	0.11507042	0.00344997	21902.16176	119.8284314	0.02027012	0.05727118	-0.12339017	0.00327999
3	1825.505556	30.52777778	0.06651874	0.05343162	0.73956926	0.00285494	4001.216374	47.19298246	0.03975434	0.05423169	0.43280853	0.00294108	3170.2	41.81052632	0.03498297	0.05183609	0.55468562	0.00268698	3368.695906	43.04678363	0.0236488	0.05438911	0.51968985	0.00295818	32452.125	156.7268519	0.01195926	0.05726536	-0.43130957	0.00327932	25121.34804	125.4558824	0.01858676	0.05800078	-0.1119018	0.00336409	20173.04525	104.3574661	0.01303455	0.059084	0.10311559	0.00349092	23753.41176	120.2156863	0.03274691	0.06003651	-0.05082748	0.00360438
3	2117.072222	31.90555556	0.06549121	0.05826716	0.65364511	0.00339506	3690.035088	44.70175439	0.038882	0.0569988	0.3833835	0.00324886	2306.452632	33.66315789	0.06259526	0.05456958	0.59867194	0.00297784	3386.982456	43.54385965	0.0449055	0.05563245	0.4256422	0.00309497	28019.66204	139.125	0.02756443	0.05707791	-0.30418892	0.00325789	22968.68627	119.9411765	0.01886383	0.06043543	-0.07056921	0.00365244	15044.77828	82.13574661	0.02346618	0.05925702	0.29954984	0.00351139	22520.10294	117.6127451	0.03739512	0.05933195	-0.04963228	0.00352028
3	1568.766667	23.84444444	0.10632663	0.0595767	0.76809516	0.00354938	5066.631579	41.54385965	0.08960383	0.05803928	0.2489514	0.00336856	3756.4	36.54736842	0.09913462	0.05705127	0.42786074	0.00325485	4018.847953	39.87719298	0.08455013	0.05862555	0.40034833	0.00343695	38467.81481	168.8518519	0.04191293	0.06027415	-0.41784744	0.00363297	28015.76961	125.7794118	0.05085033	0.0607329	-0.03686501	0.00368849	26789.31222	120.0995475	0.03307688	0.05994408	0.01117261	0.00359329	25973.28431	117.127451	0.05327515	0.06267996	0.03843698	0.00392878
3	871.4388889	23.11666667	0.03128345	0.05485672	0.83580767	0.00300926	4206.754386	44.33333333	0.02805983	0.05454608	0.16946295	0.00297527	3659.184211	39.76315789	0.02919774	0.05129892	0.27645197	0.00263158	3507.923977	41.01169591	0.03264361	0.05593897	0.28654839	0.00312917	34116.59259	152.5092593	0.08695097	0.07522258	-0.30137612	0.00565844	25759.27941	117.9264706	0.08623009	0.07128941	0.01968523	0.00508218	25219.75566	114.4705882	0.09400975	0.07400646	0.0412246	0.00547696	24207.13235	111.4264706	0.11927496	0.07295527	0.07972679	0.00532247
3	2998.927778	36.01666667	0.05932913	0.05429117	0.67787253	0.00294753	5936.865497	56.35087719	0.01806877	0.05407381	0.37552888	0.00292398	3027.547368	35.82105263	0.03848507	0.05263158	0.69230501	0.00277008	3477.526316	38.85964912	0.03766694	0.05563245	0.63966635	0.00309497	21611.61111	123.4537037	0.00894313	0.05679557	-0.22331669	0.00322574	19140.63235	113.122549	0.01392081	0.057585	-0.08352001	0.00331603	16058.26244	95.56561086	0.00529871	0.05785842	0.09896061	0.0033476	20569.59804	119.2058824	0.01013288	0.0571662	-0.16164456	0.00326797
3	977.2944444	19.75	0.12940126	0.06161409	0.72271357	0.0037963	2023.730994	28.94736842	0.08149998	0.05963766	0.37357814	0.00355665	1697.894737	26.73684211	0.10531485	0.05644108	0.51605404	0.0031856	2084.707602	31.43274854	0.07561826	0.06006619	0.36538704	0.00360795	24163.5463	125.0092593	0.01779115	0.05670115	-0.17241176	0.00321502	20749.33824	112.2794118	0.02082202	0.05737598	-0.01329439	0.003292	22163.32127	115.3755656	0.02849313	0.05821122	-0.09697724	0.00338855	24617.33824	127.7303922	0.01535423	0.05861893	-0.2066285	0.00343618
3	4701.722222	51.73333333	0.00948636	0.05328702	0.42995905	0.00283951	6887.052632	63.74269006	0.01116136	0.05407381	0.15460944	0.00292398	3375.484211	43.56842105	0.04605646	0.05380276	0.58407518	0.00289474	4223.789474	50.7251462	0.01470256	0.05407381	0.47989087	0.00292398	36559.16667	165.7685185	0.03197809	0.05828555	-0.42661048	0.00339721	33125.96569	150.2401961	0.03727325	0.05963493	-0.28218167	0.00355632	16797.60181	80.39819005	0.07316116	0.06036952	0.34935654	0.00364448	31808.28922	144.5637255	0.03555034	0.05902742	-0.22972103	0.00348424
3	2976.55	36.85	0.06713902	0.05786852	0.44646748	0.00334877	3665.19883	46.35672515	0.03433919	0.05532423	0.29144347	0.00306077	2217.589474	36.09473684	0.05546219	0.05354471	0.55671633	0.00286704	4660.678363	51.34502924	0.02593436	0.05593897	0.10442043	0.00312917	28656.2037	140.4907407	0.04687939	0.05819354	-0.24968405	0.00338649	25297.55392	125.1323529	0.06614428	0.06161669	-0.0948281	0.00379662	20559.97285	104.9864253	0.05794436	0.05977305	0.10450018	0.00357282	25115.21569	123.4607843	0.0511504	0.06003651	-0.09151709	0.00360438
3	1159.966667	23.83333333	0.07888578	0.05513731	0.7632254	0.00304012	2853.450292	35.55555556	0.04381951	0.05501429	0.42653222	0.00302657	1791.936842	25.23157895	0.09057565	0.05405958	0.64874567	0.00292244	1968.526316	29.8128655	0.06130781	0.05669801	0.60379641	0.00321466	28905.5	130.9722222	0.12044446	0.07808855	-0.09190037	0.00609782	29453.62745	132.3823529	0.1251401	0.08504584	-0.10905565	0.0072328	19334.84615	86.76470588	0.12679608	0.0788941	0.26841432	0.00622428	31983.23039	142.4852941	0.08505436	0.07843137	-0.20743438	0.00615148
3	2971.072222	38.58333333	0.04225506	0.05386311	0.62507018	0.00290123	5952.649123	53.60818713	0.05204147	0.05593897	0.21743604	0.00312917	4564.573684	45.64736842	0.03611903	0.05276299	0.41521638	0.00278393	4836.239766	50.14619883	0.04900594	0.05654702	0.35926224	0.00319757	31552.4213	147.6157407	0.0350228	0.0657994	-0.31063141	0.00432956	31676.20588	148.9019608	0.02398975	0.06827641	-0.32042195	0.00466167	15751.70136	76.94117647	0.1431631	0.0690694	0.33957006	0.00477058	28307.91176	136.1372549	0.05797416	0.0674799	-0.1826882	0.00455354
3	1058.533333	20.08888889	0.11470735	0.05918688	0.72044205	0.00350309	1520.678363	25.00584795	0.11365461	0.06105442	0.59028095	0.00372764	1227.668421	22.87894737	0.13084892	0.05896146	0.68931181	0.00347645	1883.333333	27.40350877	0.06524686	0.05862555	0.49072589	0.00343695	27691.62963	138.037037	0.02811743	0.05613128	-0.25210955	0.00315072	23350.10784	118.3823529	0.0139002	0.05851635	-0.05326022	0.00342416	20127.87783	102.5565611	0.03087608	0.05917057	0.09928941	0.00350116	20218.67647	106.7058824	0.04928642	0.06102892	0.09068151	0.00372453
3	1669	26.84444444	0.08639551	0.05527708	0.68786329	0.00305556	2532.403509	33.58479532	0.06110817	0.05578592	0.51300842	0.00311207	1752.652632	24.65263158	0.13669033	0.05631825	0.66143728	0.00317175	2878.795322	33.70760234	0.08990588	0.05729801	0.44485637	0.00328306	28432.73148	146.5	0.01872527	0.05613128	-0.41963849	0.00315072	20095.81863	110.0637255	0.02230516	0.05768923	-0.00236725	0.00332805	17907.69683	97.59728507	0.02910021	0.059084	0.09991819	0.00349092	20597.61765	112.9901961	0.02679795	0.05800078	-0.02609909	0.00336409
3	1867.794444	32.16111111	0.04283961	0.05357584	0.71377639	0.00287037	3408.71345	42.52631579	0.03294762	0.05501429	0.48688198	0.00302657	1873.826316	31.24736842	0.02864643	0.05170232	0.72817557	0.00267313	2372.795322	37.87134503	0.01666435	0.05563245	0.64201107	0.00309497	31630.11574	147.1712963	0.02856732	0.05928819	-0.30013461	0.00351509	27430.12255	131.4460784	0.03354247	0.05882353	-0.13064358	0.00346021	26336.76471	123.1357466	0.03571958	0.05873645	-0.08421001	0.00344997	25064.53922	121.9019608	0.04327505	0.05923062	-0.03149043	0.00350827
3	646.3222222	18.35555556	0.05262479	0.05651942	0.70419697	0.00319444	1736.251462	27.12865497	0.05769815	0.0569988	0.048635	0.00324886	1232.447368	21.7	0.04076825	0.05741427	0.33158621	0.0032964	1287.385965	24.84795322	0.06135621	0.05789178	0.28546029	0.00335146	29484.18981	142.0694444	0.03644453	0.05810139	-0.31377948	0.00337577	28399.41667	137.2990196	0.02515449	0.05820756	-0.25213165	0.00338812	9852.036199	56.28959276	0.0675579	0.06079199	0.56232141	0.00369567	27687.27451	135.6176471	0.02572565	0.05861893	-0.22177159	0.00343618
3	1616.061111	28.61666667	0.06944168	0.05371967	0.54221633	0.0028858	3149.45614	41.40935673	0.03749694	0.05470259	0.1032406	0.00299237	2108.605263	32.08947368	0.05995953	0.05315529	0.43643217	0.00282548	1953.94152	30.92397661	0.04023285	0.05563245	0.43941768	0.00309497	36417.59259	157.0277778	0.07243959	0.06431687	-0.31538699	0.00413666	29710.82353	128.9313726	0.05821381	0.06521635	-0.07454025	0.00425317	23645.22624	103.1900453	0.09476595	0.06478652	0.13881475	0.00419729	31389.43137	135.6176471	0.0577596	0.06428861	-0.13470727	0.00413303
3	3181.611111	41.36666667	0.02998159	0.05328702	0.54646231	0.00283951	5567.877193	56.56725146	0.01681686	0.05454608	0.20627688	0.00297527	2349.136842	35.94736842	0.03728182	0.05341522	0.66756587	0.00285319	2603.602339	37.6374269	0.05187701	0.05470259	0.61952891	0.00299237	31197.41204	145.7546296	0.04485681	0.05828555	-0.29945931	0.00339721	24244.97059	119.8137255	0.05537594	0.05963493	-0.02063713	0.00355632	23316.09502	112.2126697	0.03973157	0.06096015	0.02118549	0.00371614	26078.69118	126.2598039	0.03891848	0.05973558	-0.09582733	0.00356834
3	1810.361111	29.67222222	0.045578	0.05400617	0.73490224	0.00291667	5275.725146	53.9005848	0.02662657	0.05563245	0.18435955	0.00309497	4952.247368	50.16315789	0.04066418	0.05263158	0.27906213	0.00277008	5177.128655	52.98830409	0.02604272	0.05438911	0.18871655	0.00295818	27561.24074	135.8333333	0.03369786	0.05810139	-0.19659852	0.00337577	21667.22549	110.4019608	0.04556069	0.05861893	0.06572672	0.00343618	22976.06787	110.4932127	0.03661674	0.05838682	0.01276177	0.00340902	21580.2598	109.8088235	0.02987966	0.06102892	0.06896085	0.00372453
3	2359.977778	32.65555556	0.04563439	0.05471588	0.56099243	0.00299383	1931.011696	30.62573099	0.05297485	0.05532423	0.6452191	0.00306077	495.1105263	14.56315789	0.11952146	0.05570003	0.9138999	0.00310249	3167.116959	37.33918129	0.02732408	0.05578592	0.42441642	0.00311207	30046.80093	147.6527778	0.01806754	0.05613128	-0.37871237	0.00315072	24625.64216	125.1911765	0.04451265	0.05882353	-0.12929085	0.00346021	16128.77376	82.239819	0.08010063	0.06171123	0.27032829	0.00380828	24619.82843	125.0147059	0.02272536	0.05789712	-0.12741573	0.00335208
3	530.9944444	17.00555556	0.05895055	0.05513731	0.87188742	0.00304012	1236.74269	23.78362573	0.04807767	0.0560916	0.68837031	0.00314627	842.631579	18.30526316	0.0983618	0.05494898	0.79358603	0.00301939	1086.538012	23.01754386	0.07841396	0.05639562	0.72326429	0.00318047	29012.0463	148.3611111	0.01295379	0.05574812	-0.43814197	0.00310785	17350.98039	99.00980392	0.02533545	0.05768923	0.13103569	0.00332805	20167.42986	109.60181	0.02304399	0.05759241	-0.01471699	0.00331689	18761.17647	104.2843137	0.01902106	0.05768923	0.05986134	0.00332805
3	1980.494444	30.69444444	0.04248283	0.05400617	0.69530417	0.00291667	5337.327485	54.4619883	0.02621154	0.05563245	0.06093099	0.00309497	4998.668421	50.62631579	0.04578036	0.05276299	0.16937012	0.00278393	5252.777778	52.92982456	0.02605349	0.05438911	0.06904967	0.00295818	27315.48148	137.5740741	0.03556843	0.05717171	-0.26841704	0.0032686	22244.77451	118.5588235	0.02500592	0.05851635	-0.04075071	0.00342416	17437.60633	93.02714932	0.02827765	0.059084	0.1886502	0.00349092	23102.04412	123.5539216	0.02408233	0.05779327	-0.08159591	0.00334006
3	2807.322222	36.76666667	0.08241801	0.06689775	0.77975281	0.00447531	5057.345029	50.10526316	0.07735853	0.06956361	0.59889957	0.0048391	3843.978947	41	0.11191909	0.07868377	0.69140099	0.00619114	4695.959064	48.33333333	0.06850208	0.06616204	0.62572881	0.00437742	40019.06481	169.8981482	0.09632699	0.0918372	-0.41418897	0.00843407	30311.92157	128.5392157	0.10582002	0.08091948	-0.07109702	0.00654796	25824.57014	112.8687783	0.11009881	0.08519534	0.09122543	0.00725825	31766.20098	134.6813726	0.09651066	0.085187	-0.12394152	0.00725682
3	3486.594444	44.09444444	0.02218481	0.05343162	0.62784724	0.00285494	5619.035088	56.91812865	0.00606717	0.05470259	0.39005613	0.00299237	1955.789474	30.83157895	0.09980822	0.05582422	0.8032133	0.00311634	3257.619883	43.63157895	0.0326557	0.05532423	0.64643113	0.00306077	19738.24074	114.8333333	0.00934545	0.05584416	-0.15605516	0.00311857	17525.66176	104.7205882	0.0201803	0.05800078	-0.0258053	0.00336409	14061.06335	86.45701357	0.01434336	0.05803509	0.18816227	0.00336807	17012.90196	104.1470588	0.0087449	0.0571662	0.0097295	0.00326797
3	3935.633333	43.9	0.06099536	0.05892557	0.69722182	0.00347222	8418.51462	63.68421053	0.02540775	0.05563245	0.31863038	0.00309497	5661.789474	52.16842105	0.02985686	0.05249984	0.53069983	0.00275623	5427.099415	52.70175439	0.02308799	0.05563245	0.55794129	0.00309497	35878.52315	158.6342593	0.05858993	0.06851226	-0.36157908	0.00469393	26609.34314	120.8235294	0.05513057	0.06438199	-0.01819626	0.00414504	21681.8552	100.1266968	0.15081908	0.07031797	0.17184257	0.00494462	28137.95098	126.4705882	0.08032308	0.06585798	-0.0765723	0.00433727
3	2099.511111	32.81111111	0.07015165	0.06148873	0.45021318	0.00378086	2776.269006	37.61403509	0.04589074	0.05935024	0.16191744	0.00352245	1443.873684	23.46315789	0.12380665	0.06359498	0.56518508	0.00404432	2489.760234	35.1871345	0.04530086	0.05803928	0.28507637	0.00336856	20413.62037	118.1018519	0.02047196	0.05603573	-0.21018054	0.00314	15800.76471	97.05882353	0.02594438	0.057585	0.06176078	0.00331603	16511.02262	97.14932127	0.01334879	0.05785842	0.01544158	0.0033476	17752.80392	106.6764706	0.00907732	0.05789712	-0.04912716	0.00335208
3	495.4444444	13.56666667	0.11649567	0.05706288	0.75205202	0.00325617	1159.269006	21.39766082	0.07096738	0.0571486	0.39413889	0.00326596	1001.121053	19.53157895	0.08529112	0.05469634	0.48855561	0.00299169	800.6023392	19.70175439	0.05743497	0.05532423	0.58140819	0.00306077	28791.55093	136.3564815	0.04672168	0.06089327	-0.19553184	0.00370799	22523.40196	111.5294118	0.03936785	0.06003651	0.06055888	0.00360438	24594.22624	117.2217195	0.05121745	0.06470746	-0.0239222	0.00418706	26618.61765	128.1568628	0.04349332	0.0607329	-0.10994001	0.00368849
3	4563.972222	48.60555556	0.03861674	0.05400617	0.37329776	0.00291667	6615.187135	61.24561404	0.02901548	0.05485866	0.10371949	0.00300947	3157.678947	40.64736842	0.04102259	0.05315529	0.57926895	0.00282548	5043.602339	53.69590643	0.03484736	0.05516948	0.31827485	0.00304367	29043.0787	138.6990741	0.04667723	0.059828	-0.26505934	0.00357939	22693.81373	113.8235294	0.06645549	0.06142139	0.02241415	0.00377259	18073.9095	88.3800905	0.04433781	0.06162823	0.22326848	0.00379804	25325.83333	124.1666667	0.03265404	0.05892557	-0.09385627	0.00347222
3	1307.833333	19.91111111	0.09251629	0.05853141	0.73862779	0.00342593	2397.871345	31.42690058	0.06891771	0.05862555	0.49752668	0.00343695	1841.636842	27.51052632	0.09174549	0.05680798	0.61012685	0.00322715	2476.51462	31.70760234	0.05378585	0.0560916	0.48156325	0.00314627	30768.42593	148.2777778	0.03067886	0.0585607	-0.35492108	0.00342936	22323.26471	111.2254902	0.04882887	0.0607329	0.01974268	0.00368849	25250.9095	122.8914027	0.03686137	0.06121154	-0.10971889	0.00374685	21487.91667	108.5539216	0.03485263	0.05912911	0.05704277	0.00349625
3	5400.238889	52.83888889	0.02331464	0.05386311	0.4231532	0.00290123	6780.877193	61.73099415	0.02743684	0.05563245	0.27980021	0.00309497	4339.794737	46.41578947	0.04628221	0.05236776	0.53557665	0.00274238	6374.695906	57.63157895	0.02494836	0.05532423	0.33136266	0.00306077	27356.10648	136.2361111	0.02070639	0.05745219	-0.25010616	0.00330075	23597.61765	121.7647059	0.02343877	0.05912911	-0.08583587	0.00349625	16438.33032	85.42533937	0.05273732	0.05951559	0.24772561	0.00354211	19476.81863	104.2892157	0.04102021	0.0602363	0.10175382	0.00362841
3	1893.572222	27.51666667	0.09017578	0.06111111	0.81969225	0.00373457	5360.625731	51.44444444	0.04382495	0.0568486	0.48887034	0.00323176	4247.210526	46.35789474	0.04826625	0.05594814	0.58676597	0.00313019	4287.233918	43.71345029	0.06506814	0.0604917	0.59135693	0.00365925	26656.36111	132.9907407	0.02107097	0.05745219	-0.20434024	0.00330075	24472.07353	123.2990196	0.03964724	0.05923062	-0.10911539	0.00350827	17810.57919	92.73303167	0.05521004	0.06028467	0.19006758	0.00363424	20889.13235	108.4362745	0.04361644	0.05923062	0.05149588	0.00350827
3	1939.211111	28.4	0.0518334	0.05400617	0.71622316	0.00291667	2391.163743	34.35672515	0.05434726	0.05547856	0.62617598	0.00307787	889.6789474	21.56315789	0.09953128	0.05431518	0.85554925	0.00295014	2441.596491	33	0.05240559	0.05654702	0.6223991	0.00319757	34831.64815	151.3055556	0.05035341	0.06684967	-0.26398724	0.00446888	29105.11765	128.1568628	0.05195383	0.06521635	-0.04960688	0.00425317	20815.21719	93.98642534	0.08574242	0.06673249	0.24911754	0.00445323	29523.13725	129.9019608	0.07277118	0.06521635	-0.0664803	0.00425317
3	2139.822222	30.78888889	0.08079214	0.05624571	0.60169806	0.00316358	3950.695906	39.29239766	0.05492216	0.05593897	0.20109191	0.00312917	2642.131579	31.08947368	0.07059514	0.05405958	0.51844153	0.00292244	2737.339181	36.54385965	0.04820162	0.05624381	0.46167088	0.00316337	32227.01389	138.5416667	0.24860104	0.20451752	-0.27094427	0.04182742	24413.97059	107.2058824	0.23709584	0.17994269	0.03678771	0.03237937	21753.75113	93.760181	0.26461797	0.18673041	0.15797705	0.03486825	22847.38235	100.9509804	0.24550264	0.1787032	0.09514428	0.03193483
3	3035.605556	34.71666667	0.06850439	0.05638273	0.45299333	0.00317901	3880.976608	41.70175439	0.02741735	0.05470259	0.28120614	0.00299237	1366.236842	25.26842105	0.06381592	0.05469634	0.75097687	0.00299169	2976.918129	36.42690058	0.03650086	0.05563245	0.45041598	0.00309497	35774.40278	161.8935185	0.04345033	0.05819354	-0.38290732	0.00338649	25629.85294	119.8137255	0.03527418	0.06219891	0.00868341	0.0038687	26600.54751	120.9095023	0.0730289	0.06204212	-0.02974719	0.00384923	25625.96569	119.877451	0.05630663	0.06102892	0.0089784	0.00372453
3	2277.377778	31.82222222	0.08760297	0.05555556	0.44632573	0.00308642	3130.403509	37.64327485	0.03895823	0.05501429	0.14987776	0.00302657	1641.389474	24	0.10221825	0.05456958	0.55744762	0.00297784	2659.94152	32.5380117	0.06615652	0.05578592	0.2765178	0.00311207	33796.18519	158.4537037	0.02992752	0.05679557	-0.40282684	0.00322574	24923.10294	120.75	0.03503692	0.05912911	-0.03762115	0.00349625	25192.46154	121.7104072	0.04021868	0.06070773	-0.04983074	0.00368543	22457.26471	109.7058824	0.05013242	0.06093041	0.06546653	0.00371251
3	516.0333333	15.61111111	0.10252378	0.05651942	0.61546692	0.00319444	986.1637427	23.4502924	0.05208083	0.05774391	0.22114696	0.00333436	978.5052632	22.47368421	0.06491073	0.05482281	0.3152223	0.00300554	1225.707602	25.06432749	0.06233358	0.05774391	0.06454618	0.00333436	34246.33796	147.9398148	0.16513587	0.12632189	-0.27538635	0.01595722	30811.32843	134.0931373	0.15980069	0.11631187	-0.1399744	0.01352845	16225.13122	70.18099548	0.20354296	0.12099314	0.39867223	0.01463934	32279.17647	139.7254902	0.15683949	0.11785113	-0.19350341	0.01388889
3	619.0722222	12.86111111	0.25595875	0.07494854	0.82233079	0.00561728	2160.426901	26.50877193	0.11344999	0.06744189	0.30566332	0.00454841	1410.473684	21	0.15137679	0.06862318	0.56031024	0.00470914	1263.929825	20.74853801	0.1606902	0.06980898	0.59933968	0.00487329	37520.41667	155.6111111	0.08876269	0.07836255	-0.2545371	0.00614069	33292.17647	138	0.12955052	0.08462096	-0.11291955	0.00716071	20302.46606	84.72850679	0.19730429	0.08644784	0.32507951	0.00747323	29773.27451	124.127451	0.11211969	0.08326121	0.00658859	0.00693243
3	1074.144444	23.7	0.09470189	0.05597067	0.7271802	0.00313272	2184.292398	33.67251462	0.05286859	0.05654702	0.43848387	0.00319757	2202.6	33.61052632	0.06241074	0.05341522	0.48675819	0.00285319	2728.94152	37.07017544	0.04535684	0.05774391	0.28506558	0.00333436	29893.9537	144.4444444	0.05399959	0.062113	-0.32224979	0.00385802	27281.03922	133.5686275	0.05443993	0.06229542	-0.20304053	0.00388072	17893.0724	87.86877828	0.07656482	0.06399156	0.22027212	0.00409492	23307.43627	118.7303922	0.04714114	0.05943312	-0.02713383	0.0035323
3	1626.827778	27.45	0.0572677	0.05499719	0.64158602	0.00302469	3916.216374	42.2748538	0.02889173	0.05593897	0.04978351	0.00312917	2526.484211	31.54736842	0.04823966	0.05302485	0.40883617	0.00281163	2495.836257	30.87719298	0.06063629	0.05654702	0.35806727	0.00319757	27809.10648	141.625	0.01865163	0.05865213	-0.36677526	0.00344007	21324.57353	114.7696078	0.01048603	0.05912911	-0.03589681	0.00349625	19709.04072	105.4298643	0.04562897	0.05968736	0.03892634	0.00356258	18448.61765	102.5294118	0.03763857	0.06013649	0.10273846	0.0036164
3	611.1611111	13.60555556	0.20844989	0.07081972	0.69469388	0.00501543	606.1754386	14.77192982	0.14302889	0.07053999	0.68097239	0.00497589	244.3105263	9.42631579	0.18150478	0.07021928	0.86800525	0.00493075	893.374269	17.11695906	0.15405297	0.0686979	0.53275035	0.0047194	29740.93981	146.1342593	0.02097242	0.06159322	-0.33528468	0.00379372	24662.34804	124.1911765	0.03519503	0.06142139	-0.1142178	0.00377259	16747.19005	86.84615385	0.07475674	0.06079199	0.24909342	0.00369567	24576.58333	122.3480392	0.06562429	0.05983606	-0.11009255	0.00358035
3	357.3611111	10.50555556	0.14177597	0.06085806	0.52955828	0.0037037	462.4912281	13.43859649	0.0848465	0.05992369	0.39262691	0.00359085	668.7578947	9.73684211	0.14649737	0.05872609	0.24075389	0.00344875	409.1578947	11.56725146	0.09021689	0.06298438	0.42656163	0.00396703	31839.9537	154.5185185	0.01874357	0.05603573	-0.39676753	0.00314	23718.84804	118.5343137	0.02064603	0.05810426	-0.04334593	0.00337611	20693.16742	104.7782805	0.05013015	0.05942953	0.08739943	0.00353187	22899.23529	116.1176471	0.01241864	0.05727118	-0.0082966	0.00327999
3	3199.922222	36.84444444	0.07052333	0.05357584	0.42400716	0.00287037	3615.695906	40.21052632	0.02558965	0.05578592	0.33992898	0.00311207	883.0473684	21.5	0.07059347	0.05469634	0.85071332	0.00299169	3597.204678	40.40935673	0.06974835	0.05593897	0.33738844	0.00312917	34310.625	150.587963	0.16227328	0.12478548	-0.30936609	0.01557142	27801.92157	124.2647059	0.15481922	0.11825822	-0.05978987	0.01398501	20551.50226	88.66968326	0.18861887	0.11725483	0.20848711	0.01374869	29821.83824	132.8872549	0.12669736	0.11615682	-0.14202548	0.01349241
3	3852.161111	44.83888889	0.02457861	0.05343162	0.45641305	0.00285494	5199.502924	54.2748538	0.02630787	0.05485866	0.26357252	0.00300947	3423.763158	41.32105263	0.0357854	0.05263158	0.49264997	0.00277008	6149.105263	59.24561404	0.02706088	0.05485866	0.12754483	0.00300947	25903.91204	138.9305556	0.01741664	0.05603573	-0.36159512	0.00314	24059.59314	131.6421569	0.01306765	0.05800078	-0.26755336	0.00336409	12235.8371	69.78280543	0.0235121	0.05873645	0.36071461	0.00344997	21542.89706	121.5245098	0.01499914	0.05779327	-0.13389119	0.00334006
3	3331.394444	35.83888889	0.08731066	0.05996398	0.60116699	0.00359568	2834.111111	34.11111111	0.06635125	0.05978084	0.65853193	0.00357375	2026.426316	28.31052632	0.10810516	0.06326745	0.76358254	0.00400277	5384.368421	48.42690058	0.06929211	0.06006619	0.35606537	0.00360795	30532.12037	151.5925926	0.03236959	0.05800909	-0.40798672	0.00336505	23103.91667	120.3676471	0.03526957	0.05902742	-0.07430891	0.00348424	18718.51131	97.48868778	0.0401862	0.05864924	0.13259666	0.00343973	22577.4902	118.6862745	0.01917943	0.057585	-0.04892518	0.00331603
3	2070.077778	33.65555556	0.02957433	0.05485672	0.72729654	0.00300926	2891.175439	40.83625731	0.03147206	0.05593897	0.62043098	0.00312917	2255.663158	33.70526316	0.03522835	0.05236776	0.71936677	0.00274238	4025.403509	47.04093567	0.04385685	0.05789178	0.4735409	0.00335146	29693.13889	142.3148148	0.04650308	0.05819354	-0.29167864	0.00338649	23531.60784	118.7352941	0.05742034	0.06200544	-0.02500697	0.00384468	21968.25339	105.7466063	0.05398516	0.06146189	0.04553438	0.00377756	23870.08333	119.4656863	0.0428641	0.05963493	-0.04280605	0.00355632
3	658.5944444	12.48333333	0.28912549	0.10467469	0.37569602	0.01095679	636.9298246	11.95906433	0.24498848	0.09802956	0.41674252	0.00960979	89.33157895	5.5	0.33289262	0.109266	0.94198347	0.01193906	761.7309942	14.63157895	0.22994572	0.10027151	0.29064643	0.01005438	22085.7963	118.9166667	0.02688431	0.05594003	-0.15492869	0.00312929	21031.10294	116.2107843	0.02090709	0.05737598	-0.09484994	0.003292	16406.95475	93.5158371	0.01993324	0.05847443	0.14321664	0.00341926	21190.94118	116.1568628	0.01404318	0.0584136	-0.10204315	0.00341215
3	2701.611111	39.78888889	0.02977249	0.05400617	0.40078418	0.00291667	3708.210526	46.24561404	0.02670627	0.0569988	0.19005061	0.00324886	1362.678947	22.15263158	0.12076484	0.06000923	0.71754652	0.00360111	2751.210526	40.22807018	0.02980066	0.0571486	0.39540371	0.00326596	27426.06019	137.5694444	0.0217387	0.05688984	-0.24537304	0.00323645	18795.73039	101.1127451	0.03100779	0.05810426	0.14141935	0.00337611	23184.13575	116.8687783	0.02087934	0.05985863	-0.06118256	0.00358306	22765.78922	117.5833333	0.02600112	0.05820756	-0.03983323	0.00338812
3	1979.644444	31.33333333	0.03776801	0.05485672	0.8143291	0.00300926	3644.900585	38.39766082	0.05063007	0.05639562	0.64654063	0.00318047	1581.142105	24.38421053	0.10869974	0.0591959	0.84564898	0.00350416	1970.660819	31.02339181	0.04135366	0.0560916	0.80855662	0.00314627	18614.90741	105.462963	0.02263174	0.05622666	-0.02283597	0.00316144	18220.95588	105.1421569	0.01853549	0.05768923	-0.01516433	0.00332805	22715.94118	121.8778281	0.01826724	0.05864924	-0.26053916	0.00343973	17509.63235	101.1127451	0.03415293	0.05953411	0.02483482	0.00354431
3	2748.027778	32.16111111	0.06882802	0.06334308	0.42707371	0.00401235	3958.871345	39.01169591	0.09508807	0.06284849	0.13872038	0.00394993	1645.447368	25.36315789	0.14091094	0.06615687	0.63670248	0.00437673	2610.842105	35.06432749	0.07448623	0.06311998	0.43243357	0.00398413	26150.625	128.7453704	0.04261877	0.05883456	-0.14985626	0.00346151	24971.88235	122.7745098	0.04742724	0.06003651	-0.09044385	0.00360438	20983.85973	103.5972851	0.04168175	0.05847443	0.0800272	0.00341926	25500.31373	125.0098039	0.03602772	0.05953411	-0.11506369	0.00354431
3	4334.555556	45.08888889	0.09011704	0.05983516	0.53700249	0.00358025	4949.508772	50.01169591	0.05437935	0.05833315	0.47282627	0.00340276	1824.694737	30.05263158	0.0971245	0.0590788	0.80628208	0.0034903	4810.157895	49.1754386	0.07277703	0.05729801	0.48831721	0.00328306	26601.9213	135.0601852	0.04895885	0.05754538	-0.23832314	0.00331147	23747.09314	122.3186275	0.02594072	0.05882353	-0.10729708	0.00346021	21337.59276	108.8506787	0.0310718	0.05873645	0.01223531	0.00344997	21272.78922	112.7107843	0.01517876	0.05800078	0.00681687	0.00336409
3	3042.222222	36.62222222	0.08858496	0.08370288	0.3102385	0.00700617	4305.807018	47.81871345	0.05929806	0.06654858	0.02740842	0.00442871	2616.057895	36.96315789	0.07965824	0.07672305	0.43314756	0.00588643	3784.391813	41.1754386	0.07220581	0.07591085	0.15282374	0.00576246	34307.86574	153.7083333	0.05687434	0.06464926	-0.3475715	0.00417953	25347.64706	119.7352941	0.079067	0.06792356	0.00079933	0.00461361	24210.53846	112.1674208	0.07633724	0.06310555	0.05110785	0.00398231	25116.08824	118.3823529	0.05943977	0.0653084	0.00999664	0.00426519
3	6050.538889	53.53888889	0.11140559	0.0869582	0.55651847	0.00756173	11483.19298	80.1754386	0.06639238	0.0653821	0.15595122	0.00427482	5685.421053	51.12631579	0.12238715	0.09116057	0.58766393	0.00831025	6808.754386	56.4619883	0.1039952	0.09907061	0.50007833	0.00981499	34883.94444	153.0462963	0.11977831	0.10414094	-0.2912074	0.01084534	23134.92647	105.6911765	0.12431687	0.09599586	0.13856421	0.00921521	26741.0543	117.0361991	0.14751582	0.10046879	0.00627328	0.01009398	24473	110.7647059	0.13083179	0.09384407	0.08857618	0.00880671
3	1859.322222	30.92222222	0.0774915	0.06098472	0.64223678	0.00371914	3358.146199	42.0877193	0.07066626	0.06564311	0.36277975	0.00430902	2527.789474	36.12631579	0.07201618	0.07090628	0.49747136	0.0050277	3670.181287	43.44444444	0.04819661	0.05935024	0.30164714	0.00352245	32592.89352	156.5046296	0.03704307	0.05828555	-0.41241586	0.00339721	27177.70098	134.5343137	0.04584637	0.05912911	-0.17482367	0.00349625	14698.26697	73.95022624	0.05635462	0.05977305	0.36395333	0.00357282	30833.26471	148.6176471	0.02707609	0.0584136	-0.32883093	0.00341215
3	3397.383333	41.26111111	0.07091702	0.05773503	0.57230658	0.00333333	4905.22807	50.69005848	0.05108639	0.06020836	0.3641152	0.00362505	4038.915789	44.87368421	0.04785787	0.05656365	0.49793782	0.00319945	6614.631579	58.64327485	0.03745209	0.05639562	0.15281423	0.00318047	29427.94444	143.3703704	0.03565947	0.05698395	-0.29576632	0.00324717	21565.06863	111.1666667	0.02609148	0.05963493	0.04902707	0.00355632	24014.11312	119.479638	0.02610763	0.05864924	-0.05787566	0.00343973	25336.11275	126.9558824	0.01544047	0.05861893	-0.12024938	0.00343618
3	1946.627778	30.38333333	0.15037787	0.10474838	0.78868276	0.01097222	5153.309942	53.20467836	0.07823921	0.07647191	0.4406474	0.00584795	4151.578947	49.82105263	0.06865074	0.06972443	0.53609169	0.0048615	5033.964912	56.87719298	0.04326224	0.0621646	0.45430865	0.00386444	30292.78241	142.8101852	0.0370241	0.06194022	-0.25001346	0.00383659	29149.40686	139.3480392	0.02873222	0.06093041	-0.20312343	0.00371251	22384.30769	109.9547511	0.02797325	0.06045425	0.06616923	0.00365472	27190.65686	131.6470588	0.03950455	0.0602363	-0.12313753	0.00362841
3	701.1277778	14.36111111	0.24363217	0.10445331	0.46417289	0.01091049	1010.97076	18.24561404	0.17678263	0.0881083	0.10051477	0.00776307	406.8578947	12.13157895	0.22959329	0.09669038	0.60750869	0.00934903	597.4327485	14.71929825	0.17850686	0.09181473	0.46765262	0.00842994	30878.97222	149.5925926	0.02281986	0.05763842	-0.33507028	0.00332219	24819.34314	124.1666667	0.02464719	0.05851635	-0.07737237	0.00342416	21217.84615	107.4479638	0.03253137	0.0585619	0.07866224	0.0034295	24585.87255	123.3823529	0.02336432	0.05789712	-0.06786869	0.00335208
3	2057.083333	28.38333333	0.08409336	0.05638273	0.83755152	0.00317901	2661.345029	33.53216374	0.08300924	0.0587712	0.79100327	0.00345405	451.8842105	13.55789474	0.17127954	0.06359498	0.96442144	0.00404432	1916.894737	26.54385965	0.07906222	0.05963766	0.85040947	0.00355665	30133.71759	138.4212963	0.04915451	0.059828	-0.17489153	0.00357939	23481.59804	110.4411765	0.0527672	0.06003651	0.08344154	0.00360438	26893.76471	124.280543	0.05736986	0.06204212	-0.04694243	0.00384923	25900.62745	120.1078431	0.04051994	0.05820756	-0.01120871	0.00338812
3	2471.566667	35.05555556	0.08510447	0.07060147	0.64376723	0.00498457	4870.526316	47.75438596	0.07620238	0.06882224	0.30896863	0.0047365	3479.968421	40.46315789	0.06408195	0.05977798	0.51911317	0.00357341	3655.888889	43.59649123	0.05270297	0.06175062	0.46831569	0.00381314	30823.56019	145.8564815	0.03527767	0.06036299	-0.2774377	0.00364369	26967.11765	130.872549	0.02308734	0.05768923	-0.13147494	0.00332805	21236.07692	102.3303167	0.05814058	0.0601997	0.1191662	0.003624	25821.14706	125.8921569	0.04096569	0.05963493	-0.083498	0.00355632
3	1679.933333	26.27777778	0.0752439	0.05651942	0.59365852	0.00319444	2798.549708	35.64912281	0.04312853	0.05729801	0.32186776	0.00328306	1910.373684	27.75263158	0.08268213	0.05977798	0.57291755	0.00357341	2410.935673	32.83040936	0.05392015	0.05729801	0.43309027	0.00328306	38388.875	166.2361111	0.05713136	0.07119702	-0.43334012	0.00506902	26434.91176	118.3235294	0.08822704	0.06585798	0.00783264	0.00433727	24509.81448	109.6244344	0.12796073	0.07060854	0.07882187	0.00498557	28519.2549	126.0784314	0.0742645	0.06484685	-0.07014462	0.00420511
3	2013.283333	32.11666667	0.10468718	0.08543642	0.69236667	0.00729938	4534.017544	45.32748538	0.08693744	0.07954076	0.32424912	0.00632673	3969.136842	41.90526316	0.07454818	0.07061267	0.42984228	0.00498615	4609.590643	48.12865497	0.05985481	0.06782113	0.31450656	0.00459971	26504.72222	135.5648148	0.03596762	0.05688984	-0.25542444	0.00323645	24391.68627	127.745098	0.0285192	0.05963493	-0.17185259	0.00355632	14918.0181	82.44343891	0.06869154	0.06162823	0.28394273	0.00379804	24320.67157	126.0637255	0.0607854	0.06132351	-0.16660153	0.00376057
3	2413.666667	32.78888889	0.08251547	0.05746711	0.53792614	0.00330247	5755.076023	53.68421053	0.04010478	0.05654702	-0.1219018	0.00319757	3846.621053	44.24210526	0.04709884	0.05341522	0.29068849	0.00285319	2200.064327	34.70760234	0.07487084	0.05803928	0.57124186	0.00336856	27758.02315	137.7546296	0.0285031	0.05754538	-0.23455176	0.00331147	28233.98529	138.8088235	0.02336327	0.05882353	-0.24955882	0.00346021	17530.40724	89.41176471	0.05288665	0.0618769	0.22889229	0.00382875	24041.7451	121.754902	0.03653733	0.05892557	-0.0619378	0.00347222
3	1629.511111	28.74444444	0.08273261	0.0593171	0.6420277	0.00351852	4788.777778	50.13450292	0.01866209	0.05485866	-0.01691732	0.00300947	3187.589474	37.98947368	0.05482646	0.05289408	0.29680956	0.00279778	2921.181287	40.23391813	0.03967197	0.05669801	0.37927742	0.00321466	38133.88426	175.9490741	0.01001908	0.05946867	-0.55893494	0.00353652	26159.31373	125.8823529	0.03457336	0.05861893	-0.06386577	0.00343618	18401.52489	89.64253394	0.07813271	0.06104406	0.25205061	0.00372638	28928.06863	136.372549	0.01912425	0.05768923	-0.17555959	0.00332805
3	1129.644444	17.52222222	0.11456116	0.0622371	0.60120687	0.00387346	2432.391813	32.90643275	0.04376685	0.0560916	0.13353645	0.00314627	1447.973684	24.54210526	0.08038373	0.05405958	0.46131424	0.00292244	1448.140351	25.41520468	0.0551932	0.05624381	0.48565319	0.00316337	31036.83796	150.7361111	0.02778165	0.05670115	-0.36977636	0.00321502	23603.38725	119.2598039	0.02341293	0.057585	-0.04081295	0.00331603	19813.8914	101.122172	0.04110535	0.05960154	0.13394117	0.00355234	25535.69608	127.0686275	0.03451506	0.05872132	-0.12360948	0.00344819
3	3271.961111	38.51666667	0.10980644	0.07718024	0.50842992	0.00595679	3140.912281	40.60818713	0.06984741	0.07209841	0.53518605	0.00519818	1667.252632	27.67368421	0.12722928	0.09860523	0.7376667	0.00972299	4793.783626	48.13450292	0.08757904	0.07954076	0.2886822	0.00632673	32450.06944	154.9490741	0.02686965	0.05782406	-0.39365833	0.00334362	23726.61275	118.8970588	0.02187819	0.05882353	-0.02524815	0.00346021	21139.50226	104.7149321	0.0511527	0.059084	0.09116709	0.00349092	22030.12745	111.1176471	0.01170446	0.05882353	0.04666749	0.00346021
3	1741.716667	30.02777778	0.11301021	0.07338803	0.53698172	0.0053858	2365.830409	34.39181287	0.08640339	0.07280643	0.38232258	0.00530078	1189.110526	22.79473684	0.14546239	0.07999307	0.71075019	0.00639889	2223.906433	33.4619883	0.10764443	0.07780196	0.41755823	0.00605314	29639.58796	144.8009259	0.02387685	0.05707791	-0.32818607	0.00325789	21836.25	113.25	0.04978495	0.05953411	0.01462453	0.00354431	24057.8552	120.9321267	0.0354354	0.0585619	-0.07838139	0.0034295	22581.36765	117.5539216	0.02575024	0.05943312	-0.01916142	0.0035323
3	1043.611111	24.06666667	0.04356513	0.05471588	0.749384	0.00299383	1537.953216	30.35087719	0.04132393	0.0560916	0.62193621	0.00314627	1198.105263	24.76842105	0.02822119	0.05289408	0.7165159	0.00279778	1683.05848	31.3625731	0.05332228	0.05593897	0.5902714	0.00312917	35270.125	168.8842593	0.03173897	0.05726536	-0.55456634	0.00327932	26973.33333	133.1666667	0.0180406	0.05973558	-0.18699985	0.00356834	18147.74661	93.14932127	0.04535161	0.06112786	0.2006941	0.00373661	26286.78922	129.7892157	0.02123691	0.05902742	-0.1582532	0.00348424
3	2193.588889	34.52222222	0.05652885	0.05651942	0.65175589	0.00319444	3066.134503	40.62573099	0.06704558	0.05847953	0.50842906	0.00341986	2589.773684	35.96315789	0.06489416	0.05557556	0.59294746	0.00308864	4289.561404	47.21052632	0.04913898	0.05729801	0.3039892	0.00328306	35531.55093	162.0601852	0.05000415	0.06431687	-0.4721068	0.00413666	24433.86765	118.2009804	0.04631005	0.0602363	-0.01493476	0.00362841	25987.42081	122.5701358	0.04359254	0.06342917	-0.08034084	0.00402326	22343.86275	109.372549	0.04290785	0.06258405	0.07243421	0.00391676
3	2106.655556	34.42222222	0.0540052	0.05773503	0.77484088	0.00333333	6562.719298	64.54385965	0.01461865	0.05423169	0.30665198	0.00294108	5511.373684	57.28947368	0.0136562	0.05183609	0.42447189	0.00268698	5728.637427	55.16374269	0.03531164	0.05454608	0.3932502	0.00297527	37430.47222	164.0555556	0.07805868	0.07801991	-0.38961033	0.00608711	28926.98039	129.9019608	0.08971988	0.07352941	-0.07291774	0.00540657	24262.55204	104.8778281	0.06984549	0.07591838	0.10598321	0.0057636	29112.34314	130.3039216	0.09295021	0.07696235	-0.07736831	0.0059232
3	2081.844444	33.15555556	0.02327212	0.05328702	0.66031941	0.00283951	4101.812866	50.61988304	0.02003126	0.05501429	0.28925312	0.00302657	2494.347368	37.23157895	0.02005561	0.05196952	0.56251392	0.00270083	2770.678363	38.11695906	0.02899177	0.05547856	0.5166343	0.00307787	35206.55556	158.6851852	0.03396419	0.06027415	-0.37895042	0.00363297	30128.21078	138.9558824	0.02599335	0.05923062	-0.18784345	0.00350827	19383.95928	91.48868778	0.06585692	0.06318661	0.24195497	0.00399255	27187.62255	126.4754902	0.04482101	0.05983606	-0.07201409	0.00358035
3	2488.694444	34.42777778	0.02804965	0.05299662	0.66616029	0.00280864	3969.877193	44.41520468	0.03980634	0.05516948	0.46812937	0.00304367	2579.973684	33.95263158	0.04945239	0.05276299	0.66560987	0.00278393	4477.187135	47.42105263	0.02128538	0.05423169	0.39111226	0.00294108	41265.25463	175.6990741	0.06159662	0.06921258	-0.46135656	0.00479038	29986.85784	128.6911765	0.07698	0.06456833	-0.06233718	0.00416907	25600.13122	112.4570136	0.07953403	0.06802397	0.09062528	0.00462726	26173.31373	114	0.07719063	0.06871493	0.07161242	0.00472174
3	2395.927778	29.90555556	0.0705338	0.0580017	0.57606195	0.0033642	4349.701754	42.14619883	0.04583226	0.05654702	0.16562531	0.00319757	2837.005263	33.51052632	0.04596684	0.05354471	0.44412673	0.00286704	3178.573099	35.43859649	0.04356677	0.05654702	0.39741141	0.00319757	35560.125	163.3101852	0.05272148	0.06159322	-0.44980041	0.00379372	18533.07353	91.50490196	0.07214606	0.06296683	0.23575324	0.00396482	27666.19005	132.3891403	0.04901124	0.0612951	-0.13702768	0.00375709	20196.03431	97.58333333	0.0578865	0.05953411	0.16725173	0.00354431
3	751.7666667	16.12222222	0.10507123	0.05706288	0.54293409	0.00325617	1140.94152	22.57894737	0.05837092	0.0569988	0.24482093	0.00324886	529.5947368	16.7	0.05872283	0.05507487	0.67473501	0.00303324	947.7602339	21.03508772	0.05491482	0.05624381	0.40452712	0.00316337	27489.42593	135.8888889	0.04688069	0.0593785	-0.28073083	0.00352581	19162.60294	102.25	0.04744329	0.0602363	0.09249877	0.00362841	21808.27602	111.3800905	0.03322828	0.05994408	-0.02861471	0.00359329	20147.80882	105.5441177	0.0312362	0.05892557	0.04648539	0.00347222
3	1332.188889	23.42222222	0.06979078	0.05471588	0.58505634	0.00299383	2295.836257	34.80701754	0.02256778	0.05516948	0.25570358	0.00304367	1389.315789	26.36842105	0.05587094	0.05341522	0.56874546	0.00285319	1955.204678	31.88304094	0.03225604	0.05470259	0.36263786	0.00299237	35305.33333	152.962963	0.07354691	0.06676947	-0.26623491	0.00445816	30626.81863	133.8578431	0.05759588	0.06372549	-0.10345441	0.00406094	23944.66968	104.4886878	0.09424616	0.06711492	0.14038513	0.00450441	29368.82843	128.6813726	0.07704116	0.06792356	-0.05907995	0.00461361
3	810.5722222	19.23888889	0.10680939	0.05583264	0.9001907	0.00311728	5440.649123	51.25730994	0.04115696	0.05639562	0.27743612	0.00318047	4976.531579	49.5	0.04605326	0.05418753	0.33621212	0.00293629	4432.502924	47.11111111	0.04155683	0.0560916	0.39769179	0.00314627	32805.24537	152.662037	0.03081503	0.059828	-0.32069726	0.00357939	26794.66176	127.495098	0.01826102	0.05953411	-0.0834087	0.00354431	20419.1991	98.93665158	0.03083348	0.06318661	0.17704822	0.00399255	26999.84314	127.3137255	0.04563214	0.05800078	-0.09067932	0.00336409
3	1911.783333	26.55	0.07328492	0.05624571	0.49294123	0.00316358	2101.157895	28.02339181	0.04239156	0.05833315	0.42909869	0.00340276	2658.494737	31.88421053	0.05726726	0.05223535	0.31741516	0.00272853	3523.71345	40.26315789	0.03809423	0.05639562	0.05229889	0.00318047	28349.1713	138.375	0.04270022	0.05754538	-0.21367873	0.00331147	23149.97059	117.0686275	0.03610518	0.06013649	0.00114315	0.0036164	23711.40724	116.7918552	0.02593096	0.05942953	-0.02371207	0.00353187	20327.70098	105.4460784	0.02806119	0.05963493	0.12209419	0.00355632
3	4066.105556	41.63888889	0.05699875	0.05760123	0.49394069	0.0033179	6509.725146	58.29824561	0.03224884	0.05501429	0.16182491	0.00302657	3217.326316	37.98947368	0.06536308	0.05380276	0.57543707	0.00289474	5079.345029	48.5380117	0.04994076	0.0571486	0.34475424	0.00326596	30078.22685	139.2175926	0.0602663	0.06176696	-0.19084679	0.00381516	25961.55392	120.5147059	0.03510349	0.05882353	-0.02243455	0.00346021	22739.81448	107.2262443	0.04673994	0.05994408	0.10536093	0.00359329	26064.66176	122.3088235	0.03548493	0.05963493	-0.02807093	0.00355632
3	534.75	15.80555556	0.07267461	0.05719795	0.77832713	0.0032716	1050.830409	20.93567251	0.05305837	0.05935024	0.50801219	0.00352245	744.0263158	17.92105263	0.09035951	0.05680798	0.68258889	0.00322715	937.4269006	22.24561404	0.04650718	0.05774391	0.56635519	0.00333436	33673.9537	147.0555556	0.11490963	0.08611609	-0.25981275	0.00741598	23989.9951	108.3676471	0.10819473	0.07942084	0.09683972	0.00630767	25385.43439	110.2760181	0.10835903	0.08477373	0.04707827	0.00718659	26909.22549	119.7254902	0.11572694	0.08114189	-0.01294628	0.00658401
3	1699.916667	30.85	0.04070233	0.05457467	0.72991206	0.0029784	4642.187135	47.50877193	0.03353771	0.05516948	0.23564427	0.00304367	4004.131579	45.07894737	0.03637246	0.05276299	0.34835442	0.00278393	4499.836257	51.35672515	0.00905037	0.05470259	0.24673959	0.00299237	25625.58796	130.5509259	0.02643656	0.05837741	-0.178734	0.00340792	23448.95098	120.8235294	0.0430307	0.06013649	-0.08229907	0.0036164	20390.47964	105.6108597	0.03987303	0.06002941	0.06058087	0.00360353	20858.7598	110.2205882	0.04118144	0.05923062	0.03536507	0.00350827
3	2276.027778	34.98333333	0.08775019	0.06938887	0.65994082	0.00481481	6276.666667	60.1754386	0.01867971	0.05532423	-0.01831753	0.00306077	4921.926316	51.34736842	0.01479897	0.0521026	0.2449436	0.00271468	4588.146199	46.57894737	0.03883716	0.05593897	0.26664193	0.00312917	33946.90278	148.2268519	0.05970715	0.0609812	-0.22067499	0.00371871	27192.16667	119.0882353	0.05770754	0.06151912	0.02683404	0.0037846	30443.18552	132.4977376	0.0594279	0.06318661	-0.09013943	0.00399255	25619.86765	111.9166667	0.07405181	0.06239177	0.08203835	0.00389273
3	1743.744444	28.25555556	0.06935682	0.0567918	0.67879529	0.00322531	5139.725146	53.3625731	0.0392147	0.05485866	0.08338725	0.00300947	4015.163158	46.31052632	0.04492174	0.05276299	0.25731829	0.00278393	4348.122807	48.67251462	0.02264154	0.05470259	0.21734036	0.00299237	43276.28704	184.1759259	0.04275217	0.06668917	-0.52738487	0.00444745	32819.17647	141.0686275	0.05405192	0.06640303	-0.15866667	0.00440936	23886.76018	103.4208145	0.08651515	0.06809917	0.15568688	0.0046375	30939.17647	133.5	0.07087455	0.06363115	-0.09112294	0.00404892
3	774.8222222	16.75555556	0.09298428	0.0567918	0.61242471	0.00322531	951.4093567	19.56140351	0.06540005	0.05593897	0.48110266	0.00312917	801.7526316	18.08947368	0.11642101	0.05619515	0.59843382	0.00315789	1359.128655	23.40935673	0.07572707	0.0569988	0.27981264	0.00324886	27819.41204	135.1435185	0.02579995	0.05754538	-0.21200754	0.00331147	24831.67157	123.2009804	0.02334542	0.05882353	-0.08100413	0.00346021	19824.70136	100.4660634	0.03726582	0.06171123	0.13950103	0.00380828	21152.61275	107.6421569	0.0271391	0.05810426	0.0810499	0.00337611
3	3138.5	39.98888889	0.09110937	0.07168604	0.69176829	0.00513889	8181.011696	66.66081871	0.03105732	0.05669801	0.18686017	0.00321466	5941.742105	50.68947368	0.068254	0.05656365	0.39917132	0.00319945	6256.017544	54.94152047	0.0528283	0.05669801	0.38460665	0.00321466	31690.30093	141.1157407	0.07333963	0.06804138	-0.17736759	0.00462963	25909.90686	117.504902	0.09935798	0.0727904	0.03962946	0.00529844	25877.88688	114.5565611	0.08013164	0.06980655	0.04316458	0.00487296	27093.17647	121.9607843	0.09262681	0.07052693	-0.00336938	0.00497405
3	931.6833333	21.89444444	0.10146378	0.06394925	0.86480299	0.00408951	7243.824561	65.40350877	0.01777083	0.05407381	-0.01533514	0.00292398	6380.578947	59.77894737	0.01320039	0.05183609	0.10761472	0.00268698	5553.80117	54.98245614	0.02751404	0.05516948	0.21885921	0.00304367	36767.43056	153.2453704	0.09069758	0.08210254	-0.26198467	0.00674083	24089.38235	101.3529412	0.16363329	0.07804747	0.17282715	0.00609141	30269.81448	126.2488688	0.10507156	0.07585093	-0.0408578	0.00575336	25558.83824	107.0343137	0.14829867	0.07601991	0.1237816	0.00577903
3	519.5888889	16.72222222	0.10432575	0.05624571	0.83891766	0.00316358	875.8888889	21.07017544	0.08184937	0.0571486	0.71494626	0.00326596	781.6473684	20.68947368	0.06875874	0.05444253	0.75654356	0.00296399	1295.988304	26.81871345	0.04670146	0.05470259	0.58094244	0.00299237	25891.27315	130.0972222	0.03382707	0.05819354	-0.16009157	0.00338649	24118.75	123.7696078	0.01959187	0.05912911	-0.08184921	0.00349625	19379.36199	98.80995475	0.02697364	0.06104406	0.1325143	0.00372638	22850.87255	118.127451	0.02862306	0.05861893	-0.0267933	0.00343618
3	1357.916667	27.35	0.04167401	0.05429117	0.58862912	0.00294753	2260.590643	35.73684211	0.03060565	0.05438911	0.26709084	0.00295818	1594.742105	30.22631579	0.03985613	0.05302485	0.48467399	0.00281163	2035.877193	35.40935673	0.0239188	0.05516948	0.34951542	0.00304367	28045.93519	141.6296296	0.02690476	0.05698395	-0.28819882	0.00324717	24029.58824	123.9803922	0.02369429	0.05861893	-0.10771848	0.00343618	17711.12217	90.00904977	0.03679265	0.05829909	0.17912243	0.00339878	25994.31373	131.7941177	0.01537366	0.05902742	-0.19927133	0.00348424
3	828.25	20.60555556	0.07508572	0.05638273	0.83088627	0.00317901	1396.040936	27.95906433	0.0525045	0.0568486	0.68769817	0.00323176	952.8894737	20.99473684	0.07386255	0.05507487	0.77731458	0.00303324	1631.321637	29.2748538	0.03377575	0.05729801	0.63601634	0.00328306	31028.1713	144.2083333	0.02453382	0.0593785	-0.23473607	0.00352581	23253.53431	111.3186275	0.0417938	0.05963493	0.07783548	0.00355632	25079.76018	117.6877828	0.03778862	0.06079199	0.00544867	0.00369567	26185.43137	121.6078431	0.04568586	0.05923062	-0.04007529	0.00350827
3	386.1111111	13.74444444	0.11844278	0.05569427	0.88517749	0.00310185	2676.339181	34.80701754	0.0407649	0.05578592	0.21374123	0.00311207	2031.710526	30.16315789	0.05991465	0.05276299	0.41374022	0.00278393	1437.105263	26.41520468	0.05504408	0.05516948	0.57959453	0.00304367	34567.02778	154.5925926	0.05606284	0.06141898	-0.31257272	0.00377229	24574.92647	112.877451	0.06321255	0.06043543	0.0632248	0.00365244	25973.72398	118.3122172	0.07005404	0.06154512	0.01017178	0.0037878	25794.68137	117.5539216	0.0431996	0.06122547	0.01692047	0.00374856
3	2230.711111	32.22222222	0.04626308	0.05357584	0.64685622	0.00287037	3932.426901	46.78947368	0.03854817	0.05547856	0.34951325	0.00307787	2254.173684	35.14210526	0.03358696	0.05341522	0.64699994	0.00285319	2875.450292	40.1871345	0.0384419	0.05470259	0.52840188	0.00299237	34224.51389	158.5138889	0.03542147	0.05846912	-0.40541985	0.00341864	23097.9951	113.995098	0.03016191	0.06053475	0.05161044	0.00366446	23742.88688	114.0904977	0.02568521	0.06212457	0.02782729	0.00385946	25620.02451	124.6127451	0.03357061	0.05943312	-0.05286893	0.0035323
3	1876.605556	29.53888889	0.06693048	0.05651942	0.74337193	0.00319444	4091.912281	42.80116959	0.04358116	0.05485866	0.39981631	0.00300947	2877.968421	34.24210526	0.06339627	0.05289408	0.60473759	0.00279778	3741.192982	41.49707602	0.04060176	0.05639562	0.45110022	0.00318047	39425.88889	172.8055556	0.04857822	0.06305481	-0.4778847	0.00397591	26772.92157	120.9117647	0.0523289	0.06229542	0.00154387	0.00388072	29893.73303	133.2171946	0.04579502	0.06423108	-0.11145479	0.00412563	24918.22059	114.5735294	0.07073444	0.06093041	0.07029114	0.00371251
3	1649.905556	30.02777778	0.05675287	0.05414886	0.67359759	0.0029321	4915.491228	51.40935673	0.02762261	0.05470259	0.03190303	0.00299237	4086.5	45.94210526	0.02590722	0.05223535	0.16953516	0.00272853	4153.187135	48.35672515	0.02511349	0.05578592	0.1815802	0.00311207	28841.72685	144.4398148	0.02555242	0.05782406	-0.32613852	0.00334362	20981.13725	110.8431373	0.01872217	0.0584136	0.03208344	0.00341215	25287.58824	127.9321267	0.02024013	0.05891048	-0.16427061	0.00347044	17457.37745	97.18137255	0.02401992	0.057585	0.19525854	0.00331603
3	1060.572222	23.65	0.0757001	0.05499719	0.75517514	0.00302469	3345.877193	43.77192982	0.02947136	0.05563245	0.22780975	0.00309497	3105.068421	40.53157895	0.0327008	0.05236776	0.29247031	0.00274238	2916.994152	40.70175439	0.01967193	0.05470259	0.32658767	0.00299237	35986.00926	159.8148148	0.0548665	0.06305481	-0.37088743	0.00397591	25317.21569	115.4411765	0.08326214	0.06456833	0.04276334	0.00416907	27075.61086	121.4298643	0.0705074	0.06383138	-0.03012862	0.00407445	25386.18627	115.5196078	0.07704723	0.06521635	0.03883357	0.00425317
3	1963.061111	27.86111111	0.08758836	0.0622371	0.67654034	0.00387346	6939.795322	55.63157895	0.02543503	0.0560916	-0.17934418	0.00314627	5702.110526	50.46842105	0.03757196	0.05482281	0.04506274	0.00300554	4933.619883	47.98245614	0.06996657	0.05774391	0.16085065	0.00333436	29798.34722	142.3101852	0.03274461	0.0585607	-0.25606621	0.00342936	26639.65196	127.122549	0.03366177	0.0607329	-0.12587957	0.00368849	21836.0724	108.0723982	0.03161143	0.05925702	0.07617285	0.00351139	24693.38725	120.8382353	0.03439139	0.05993637	-0.04280466	0.00359237
3	1151.722222	23.73333333	0.05324942	0.05485672	0.67062758	0.00300926	3312.847953	39.5380117	0.03933769	0.05639562	0.06804936	0.00318047	3092.915789	37.11578947	0.05919076	0.05341522	0.10812621	0.00285319	3457.74269	40.85380117	0.05042871	0.05563245	0.01748385	0.00309497	31489.05556	146.6851852	0.03375611	0.0593785	-0.27666587	0.00352581	25620.77941	122.1421569	0.04187904	0.06053475	-0.04017602	0.00366446	22246.16742	103.7511312	0.08388159	0.06195957	0.08801307	0.00383899	26450.56863	125.7058824	0.05892451	0.06181137	-0.07464629	0.00382065
3	2798.288889	36.4	0.03492221	0.05343162	0.62181765	0.00285494	6768.707602	61.12865497	0.02313862	0.05470259	0.04579754	0.00299237	5129.736842	52.34736842	0.02711467	0.0521026	0.33032135	0.00271468	5579.368421	55.60233918	0.03018339	0.05516948	0.21865063	0.00304367	27774.25	139.8981482	0.02644786	0.05670115	-0.27778354	0.00321502	22745.84314	117.627451	0.03903632	0.05789712	-0.04930109	0.00335208	22389.59729	113.841629	0.02399749	0.05776989	-0.03179833	0.00333736	23244.85294	120.4117647	0.04132329	0.05882353	-0.07319983	0.00346021
3	983.9888889	21.21111111	0.07514739	0.0567918	0.81338666	0.00322531	3817.479532	40.4502924	0.04714187	0.05654702	0.19931431	0.00319757	3045.521053	34.84736842	0.06192531	0.05545081	0.35238828	0.00307479	2658.847953	34.13450292	0.04648332	0.05547856	0.43261046	0.00307787	22968.35185	125.5277778	0.02164169	0.05717171	-0.20921866	0.0032686	19855.2402	112.7009804	0.01676367	0.0571662	-0.04756346	0.00326797	15883.34389	89.86877828	0.03913318	0.05917057	0.16056685	0.00350116	21839.56373	121.0735294	0.01275052	0.05820756	-0.15430137	0.00338812
3	1549.133333	27.01111111	0.06917193	0.05541649	0.62709299	0.00307099	3064.274854	38.41520468	0.07996559	0.06063287	0.24766635	0.00367634	2566.526316	34.08421053	0.07355609	0.05405958	0.38154336	0.00292244	2816.327485	37.4502924	0.05767493	0.05729801	0.29384199	0.00328306	35732.0787	161.2824074	0.0411759	0.06141898	-0.38151056	0.00377229	25903.06863	120.6470588	0.05509694	0.05983606	-0.00023793	0.00358035	26294.06787	120.438914	0.02536182	0.05917057	-0.01528082	0.00350116	27487.7549	126.2941177	0.05979661	0.06013649	-0.06277662	0.0036164
3	1338.688889	23.25555556	0.07634754	0.05443311	0.70962455	0.00296296	2471.28655	31.85964912	0.05332232	0.05624381	0.47205282	0.00316337	1840.352632	27.72105263	0.08017095	0.05644108	0.63462989	0.0031856	2295.321637	30.5380117	0.06372556	0.05578592	0.51007601	0.00311207	29095.24074	135.8611111	0.05857018	0.06305481	-0.20792863	0.00397591	25524.43627	121.3480392	0.06275403	0.06493942	-0.07070836	0.00421713	20524.86425	98.92760181	0.06702774	0.06541553	0.14651532	0.00427919	24874.06373	118.6519608	0.04882611	0.06703331	-0.04018918	0.00449346
3	2815.994444	35.81666667	0.05289415	0.05371967	0.56848062	0.0028858	4189.204678	45.89473684	0.02849474	0.05516948	0.34827167	0.00304367	2812.631579	36.31578947	0.03985184	0.05289408	0.56198745	0.00279778	4325.54386	45.01754386	0.03242695	0.05532423	0.32668647	0.00306077	37559.14815	161.8703704	0.0709586	0.07104634	-0.38285939	0.00504758	24957.57353	110.6813726	0.07435254	0.06966995	0.07469021	0.0048539	24949.10407	110.4524887	0.13267226	0.07310178	0.07578662	0.00534387	27218.81373	119.3627451	0.07538958	0.06984219	-0.0093075	0.00487793
3	4262.783333	46.08333333	0.03867313	0.05583264	0.59262298	0.00311728	9342.216374	76.28654971	0.01813822	0.05454608	0.08837966	0.00297527	7975.7	69.48947368	0.02854559	0.05196952	0.19647399	0.00270083	10034.68421	78.43859649	0.015667	0.05438911	0.02405221	0.00295818	42146.34722	176.162037	0.11279707	0.08735168	-0.45857693	0.00763032	29127.07843	123.0196078	0.10961319	0.07352941	-0.00667102	0.00540657	29051.8733	122.678733	0.12570054	0.07824261	-0.00303935	0.00612191	27056.64706	114.5686275	0.09650852	0.0760989	0.06291853	0.00579104
3	1451.711111	25.88888889	0.07720493	0.05610836	0.78634884	0.00314815	5785.573099	54.97660819	0.03763168	0.05516948	0.16366162	0.00304367	5161.010526	52.83157895	0.02673854	0.05236776	0.25358571	0.00274238	5050.608187	51.47368421	0.02100293	0.05454608	0.26295517	0.00297527	32034.15278	150.0046296	0.05887211	0.06288462	-0.36494103	0.00395448	22996.17647	112.8921569	0.06117504	0.06190849	0.0279763	0.00383266	24606.90045	117.2352941	0.0531707	0.06286174	-0.03259848	0.0039516	22432.34804	110.25	0.05388179	0.06132351	0.05242077	0.00376057
3	1548.816667	26.75	0.07887735	0.05826716	0.74721093	0.00339506	3206.321637	39.5497076	0.05208519	0.05624381	0.46830853	0.00316337	2803.084211	36.66315789	0.0569469	0.05444253	0.54636797	0.00296399	3510.748538	41.35672515	0.02360383	0.05516948	0.41611305	0.00304367	36308.38426	163.9861111	0.03962631	0.06027415	-0.45107407	0.00363297	24910.27941	118.0735294	0.04606878	0.0602363	-0.00253226	0.00362841	21778.1629	103.0769231	0.05752477	0.05985863	0.12977924	0.00358306	29330.11765	136.1078431	0.02835068	0.06063391	-0.17955829	0.00367647
3	767.9111111	15.54444444	0.12226532	0.05839943	0.53420081	0.00341049	1083.684211	21.02923977	0.08576219	0.05759566	0.30204032	0.00331726	1364.173684	21.15263158	0.10642028	0.05570003	0.14200458	0.00310249	1773.847953	24.51461988	0.07738968	0.05639562	-0.12822794	0.00318047	33532.41667	152.2407407	0.04671603	0.06159322	-0.32162823	0.00379372	28587.72549	131.5490196	0.05425279	0.06181137	-0.12902844	0.00382065	19062.77828	91.6199095	0.04755618	0.06212457	0.24203663	0.00385946	27697.35784	128.0441177	0.03781771	0.06043543	-0.09552357	0.00365244
3	300.95	12.48333333	0.09316541	0.05892557	0.88292616	0.00347222	756.2748538	19.80701754	0.06227386	0.05789178	0.69737151	0.00335146	745.4894737	20.47894737	0.08190168	0.05582422	0.70382345	0.00311634	951.4561404	22.83625731	0.0499652	0.05920601	0.61248926	0.00350535	9616.99537	37.88425926	0.78426154	0.72297859	0.03087091	0.52269805	11143.94118	43.87254902	0.75686539	0.70488594	-0.09385694	0.49686419	7349.013575	28.97737557	0.81538636	0.72937752	0.26247349	0.53199156	10506.43627	41.36764706	0.76912014	0.71754727	-0.03126002	0.51487409
3	2244.111111	30.81111111	0.07208106	0.05527708	0.68204722	0.00305556	4166.093567	45.66081871	0.05249455	0.0571486	0.35928273	0.00326596	3144.236842	38.93157895	0.05035695	0.05418753	0.5347393	0.00293629	3984.052632	45.9005848	0.04066524	0.05547856	0.38654126	0.00307787	10179.25463	40.23611111	0.74398392	0.67377416	0.02158649	0.45397162	9844.191176	38.8872549	0.75049254	0.67353369	0.03224848	0.45364764	7932.972851	31.32579186	0.78597473	0.69659748	0.20269881	0.48524805	10476.63725	41.35294118	0.75098289	0.68175155	-0.02990398	0.46478518
3	1636.972222	27.18333333	0.06892004	0.05638273	0.74995719	0.00317901	4700.807018	45.06432749	0.03194377	0.05470259	0.27451076	0.00299237	3732.4	39.86315789	0.04431967	0.05328541	0.43019157	0.00283934	3765.766082	41.48538012	0.04800266	0.05485866	0.4124126	0.00300947	43797.21759	181.9398148	0.13462748	0.121169	-0.54830343	0.01468193	22174.48529	93.45588235	0.21601722	0.11070186	0.21808139	0.0122549	31960.70588	134.6515837	0.18561326	0.12437267	-0.13247253	0.01546856	26380.16667	110.6960784	0.1318759	0.10655424	0.06798252	0.01135381
3	1118.194444	20.61666667	0.12587286	0.07597108	0.45469298	0.0057716	1798.654971	28.73684211	0.06068587	0.06284849	0.08141211	0.00394993	1399.168421	23.97894737	0.11137603	0.06678199	0.31427418	0.00445983	1537.906433	27.32163743	0.06962976	0.06311998	0.23531072	0.00398413	22236.43056	115.8935185	0.04053568	0.06027415	-0.06479584	0.00363297	23068.92157	118.9019608	0.01677727	0.06093041	-0.09259234	0.00371251	19148.46154	98.48868778	0.06021046	0.06454906	0.08142295	0.00416658	20795.13725	108.9705882	0.02349171	0.06043543	0.00893195	0.00365244
3	1.26666667	0.72222222	0.69333333	0.19424593	0.94389073	0.03773148	2.78947368	1.25730994	0.52043344	0.16316733	0.8705981	0.02662358	1.76842105	0.94736842	0.60524887	0.17793833	0.91846931	0.03166205	1.89473684	1.01754386	0.57459713	0.17263847	0.9101949	0.02980404	36530.21296	157.5092593	0.08773695	0.06905756	-0.30885333	0.00476895	29318.87255	128.3039216	0.07225008	0.0689767	-0.04874622	0.00475779	23704.33032	104.1945701	0.109927	0.06703861	0.14891576	0.00449417	30319.98529	132.0245098	0.09677219	0.0646613	-0.08708799	0.00418108
3	2.40555556	1.03888889	0.60433567	0.17258027	0.98891173	0.02978395	8.56725146	1.93567251	0.46407347	0.15593324	0.95863293	0.02431517	6.27368421	1.76842105	0.45292453	0.16183676	0.96944263	0.02619114	7.07602339	1.97660819	0.40474037	0.15063447	0.96566014	0.02269074	35041.85185	156.3888889	0.05140365	0.06296977	-0.33125467	0.00396519	28739.90196	130.5490196	0.03507403	0.06142139	-0.08914697	0.00377259	25011.78733	111.4524887	0.05055624	0.06036952	0.05349554	0.00364448	28248.53431	128.8088235	0.04144243	0.06151912	-0.06976808	0.0037846
3	327.3166667	10.60555556	0.12234401	0.0595767	0.5625453	0.00354938	167.7309942	9.80116959	0.0943779	0.0604917	0.75748279	0.00365925	296.2263158	10.93157895	0.15331057	0.06115237	0.5732171	0.00373961	610.631579	15.66081871	0.09041853	0.05906143	0.11363778	0.00348825	19826.08333	78.60185185	0.61546069	0.58245083	-0.17390578	0.33924897	18158.2549	72.06862745	0.62989311	0.58109432	-0.09380292	0.33767061	6466.674208	25.65158371	0.78216815	0.61441066	0.62353595	0.37750046	18795.78431	74.56862745	0.62468964	0.58132171	-0.13220593	0.33793493
3	4406.355556	40.95555556	0.08152459	0.05583264	0.6411945	0.00311728	9221.45614	62.59064327	0.04857974	0.0581864	0.24294464	0.00338566	5610	47.30526316	0.05998988	0.05656365	0.55062098	0.00319945	6411.421053	51.03508772	0.06436591	0.05920601	0.4741595	0.00350535	33987.13426	142.4305556	0.1857162	0.15407001	-0.25777022	0.02373757	28699.26471	121.5392157	0.16419147	0.1400709	-0.04947926	0.01961986	22485.1448	94.30316742	0.22912762	0.15622332	0.17425718	0.02440572	27941.96569	118.495098	0.15422498	0.12151525	-0.02188915	0.01476596
3	341.6777778	12.97777778	0.10287051	0.05583264	0.95573291	0.00311728	812.5730994	20.40935673	0.0667189	0.0568486	0.89210562	0.00323176	403.3	13.5	0.09349037	0.05557556	0.94702571	0.00308864	369.2631579	12.93567251	0.08124529	0.05729801	0.95099068	0.00328306	34100.78704	140.2407407	0.26511117	0.20907789	-0.3249123	0.04371356	27547.13725	114.2647059	0.24584224	0.16788768	-0.07486545	0.02818627	21923.31674	90.69230769	0.30939253	0.17002981	0.15522419	0.02891014	29871.38235	123.5882353	0.22475968	0.16090831	-0.16586808	0.02589148
3	642.1111111	17.95555556	0.07137837	0.05414886	0.91261538	0.0029321	1553.280702	26.61403509	0.04208097	0.05593897	0.79195788	0.00312917	734.9894737	17.6	0.08718639	0.05341522	0.90546771	0.00285319	659.9122807	18.97660819	0.0498953	0.05501429	0.9116071	0.00302657	25967.08796	102.9953704	0.5250064	0.48436636	-0.22478441	0.23461077	23126	91.84313725	0.52764521	0.45688273	-0.12057166	0.20874183	12602.44796	49.95022624	0.64521502	0.47997939	0.3795685	0.23038021	24089.78922	95.62254902	0.52238576	0.46902826	-0.17814461	0.2199875
3	7.7	1.91111111	0.43589698	0.08633483	0.97022198	0.0074537	7.32748538	1.93567251	0.41621247	0.08983796	0.96986202	0.00807086	5.16315789	1.92105263	0.340593	0.08305123	0.97852697	0.00689751	16.50292398	3.43859649	0.18574379	0.0771398	0.93266516	0.00595055	38186.58333	163.2037037	0.10193743	0.06732889	-0.35542629	0.00453318	33036.21569	142.4117647	0.06671317	0.06521635	-0.17665365	0.00425317	19863.23077	87.26696833	0.09961198	0.07031797	0.28842357	0.00494462	31671.27451	136.8431373	0.07789704	0.06649343	-0.12664557	0.00442138
3	200.1666667	8.85555556	0.25618408	0.08489282	0.74893145	0.00720679	288.4502924	10.78947368	0.23399018	0.08830216	0.62900387	0.00779727	172.9947368	7.14210526	0.28443437	0.09740398	0.79318437	0.00948753	282.6549708	11.19298246	0.16860768	0.07975545	0.63761141	0.00636093	36432.23611	160.6712963	0.05286042	0.06245712	-0.34906745	0.00390089	32435.81863	143.4558824	0.07024184	0.0641951	-0.19458944	0.00412101	23425.21719	103.8325792	0.09423045	0.06619339	0.13848545	0.00438156	28678.86275	128.9901961	0.04781261	0.06200544	-0.05559572	0.00384468
3	171.6222222	7.58888889	0.20524638	0.06916611	0.63924533	0.00478395	256.5730994	9.55555556	0.1677389	0.06641998	0.38277651	0.00441161	174.2105263	7.49473684	0.27953081	0.07452528	0.58474854	0.00555402	252.1052632	9.85964912	0.14489659	0.06919392	0.42533066	0.0047878	34762.00463	155.837963	0.05134305	0.06732889	-0.36199595	0.00453318	29625.17647	135.9901961	0.06816105	0.06862745	-0.17184676	0.00470973	14124.41629	67.95475113	0.13515709	0.06943896	0.43694778	0.00482177	32149.12255	145.9460784	0.06271534	0.0672123	-0.2691519	0.00451749
3	9.98888889	2.22222222	0.40202078	0.09035253	0.94733408	0.00816358	9.69590643	2.29239766	0.36296726	0.08703436	0.94043975	0.00757498	8.39473684	1.93157895	0.42700388	0.1008276	0.95113082	0.0101662	22.18128655	3.56140351	0.21662727	0.0825991	0.86935855	0.00682261	28161.28704	147.0277778	0.0049816	0.05688984	-0.37285604	0.00323645	19708.36765	106.0539216	0.03245075	0.05963493	0.04544304	0.00355632	20737.55656	111.2217195	0.03151927	0.05917057	-0.01307449	0.00350116	21157.58333	112.6421569	0.01060881	0.05800078	-0.02353854	0.00336409
3	360.1444444	12.57777778	0.14756405	0.05944704	0.91267039	0.00353395	945.0701754	20.95321637	0.07784708	0.05669801	0.75029188	0.00321466	740.0157895	18.02631579	0.07487713	0.05431518	0.80428073	0.00295014	843.9883041	19.53216374	0.06625939	0.0581864	0.77516766	0.00338566	27249.18981	107.4212963	0.44815466	0.39868611	-0.24599409	0.15895062	26346.87745	103.8284314	0.45098668	0.38657175	-0.21306744	0.14943772	16435.99095	64.91402715	0.56742472	0.38362929	0.28484635	0.14717143	24763.19608	97.62745098	0.46373139	0.38200713	-0.13082698	0.14592945
3	585.0111111	17.2	0.10067973	0.0567918	0.89521543	0.00322531	977.0877193	22.67836257	0.04520389	0.05563245	0.82010305	0.00309497	344.8	13.47368421	0.08152061	0.05545081	0.93693781	0.00307479	615.5906433	17.23976608	0.0918053	0.0569988	0.88557686	0.00324886	22266.34259	88.75	0.54110244	0.45535414	0.02253212	0.20734739	22703.72549	90.56862745	0.48460047	0.40068845	0.02102667	0.16055123	13449.62443	53.49773756	0.61333799	0.4498566	0.42398538	0.20237096	23998.68627	95.61764706	0.47817552	0.411575	-0.0348114	0.16939398
3	956.2555556	17.78888889	0.12057441	0.06136312	0.67314896	0.00376543	926.8245614	19.49122807	0.08964145	0.05978084	0.6628107	0.00357375	254.2105263	9.91578947	0.21012579	0.0638124	0.90718781	0.00407202	996.7076023	19.43274854	0.12587026	0.06379364	0.64206286	0.00406963	31283.99074	144.5925926	0.04402909	0.06018519	-0.28071777	0.00362226	29084.77941	135.3382353	0.06304997	0.06142139	-0.18634218	0.00377259	12838.67421	62.67420814	0.08816516	0.06302438	0.4759656	0.00397207	30188.03431	139.2401961	0.05434006	0.0653084	-0.23056457	0.00426519
3	2614.972222	37.76111111	0.03717384	0.05457467	0.71492436	0.0029784	2579.906433	37.96491228	0.0419714	0.05774391	0.71314137	0.00333436	1612.3	28.59473684	0.08426723	0.06115237	0.82353412	0.00373961	3412.836257	43.67836257	0.02868201	0.05578592	0.62335949	0.00311207	37100.58796	161.4675926	0.06166646	0.07500857	-0.35737909	0.00562629	37724.69608	164.6078431	0.04522229	0.0656753	-0.38993581	0.00431324	14299.95475	65.73755656	0.12566109	0.06817429	0.4735078	0.00464773	34854.7549	153.3627451	0.04743287	0.0656753	-0.28431306	0.00431324
3	9.07222222	2.37222222	0.32894649	0.09296223	0.87427799	0.00864198	10.56140351	2.67836257	0.27651835	0.08624492	0.85603068	0.00743819	6.13157895	1.94210526	0.38514327	0.09867544	0.91914916	0.00973684	17.12280702	3.23976608	0.25293256	0.08554818	0.76628985	0.00731849	25551.04167	117.6157407	0.09629279	0.0678837	0.02397238	0.0046082	25915.54412	119.0147059	0.06641275	0.06853986	0.0155591	0.00469771	20800.8733	95.66968326	0.09576882	0.07232745	0.21407469	0.00523126	24727.34804	114.9754902	0.09962853	0.06958367	0.06010847	0.00484189
3	11.51666667	2.03888889	0.45973359	0.15112745	0.91090972	0.02283951	22.57309942	2.86549708	0.4096185	0.16020617	0.80251879	0.02566602	9.72105263	1.74210526	0.5555825	0.17739263	0.91409844	0.03146814	15.80116959	2.60818713	0.36868913	0.14788501	0.85946345	0.02186998	18704.43056	75.79166667	0.59267931	0.52086934	-0.14980607	0.27130487	19870.51471	80.50490196	0.53110663	0.45276183	-0.1665255	0.20499327	6436.60181	26.51131222	0.62565898	0.4919345	0.60684223	0.24199955	19883.08824	80.52941176	0.54453797	0.46689729	-0.16723612	0.21799308
3	691.2666667	18.84444444	0.09148748	0.05786852	0.14916604	0.00334877	772.502924	19.84795322	0.06746961	0.05935024	0.05844671	0.00352245	77.50526316	5.65263158	0.23080289	0.06359498	0.91182836	0.00404432	648.5087719	18.71929825	0.07411581	0.05833315	0.20514641	0.00340276	41831.18519	174.6111111	0.11334105	0.10242892	-0.45875617	0.01049168	35610.06863	150.0294118	0.12723171	0.09177277	-0.23914688	0.00842224	18166.47964	78.65158371	0.20143728	0.09995802	0.36817553	0.00999161	33917.62745	142.754902	0.11774266	0.09543099	-0.17861228	0.00910707
3	579.9944444	14.00555556	0.12356407	0.0595767	0.73784836	0.00354938	592.9181287	16.28654971	0.08681867	0.0603502	0.71277135	0.00364215	264.1105263	9.93157895	0.18680025	0.0638124	0.8773221	0.00407202	692.9824561	15.8128655	0.13399446	0.06352503	0.66712432	0.00403543	28208.23611	138.8472222	0.03559063	0.06000686	-0.27962909	0.00360082	18781.73039	101.5637255	0.03666753	0.05902742	0.13354941	0.00348424	22777.21267	112.8325792	0.04140783	0.05951559	-0.05120935	0.00354211	17713.26961	97.54411765	0.03251876	0.05861893	0.18286544	0.00343618
3	982.1777778	20.5	0.06718547	0.05719795	0.70989701	0.0032716	1233.093567	22.92982456	0.08250994	0.0568486	0.63849015	0.00323176	389.2210526	12.66315789	0.14935027	0.05813348	0.8918169	0.0033795	916.6140351	20.87134503	0.07187712	0.0569988	0.72897947	0.00324886	30166.16667	140.1111111	0.0720904	0.06588078	-0.23844041	0.00434028	27642.85294	130.1176471	0.0698957	0.06783506	-0.13631108	0.0046016	14927.9276	69.60180995	0.16955001	0.0747634	0.37912066	0.00558957	28418.09804	132.9509804	0.05505546	0.06558377	-0.16771276	0.00430123
3	23.18888889	2.47777778	0.4587712	0.16855413	0.87773618	0.02841049	30.60818713	3.0994152	0.42912827	0.174755	0.81911601	0.03053931	11.38421053	1.91052632	0.54324274	0.18708287	0.93690049	0.035	34.77192982	3.30994152	0.3867762	0.16111085	0.79690838	0.0259567	23815	97.81481481	0.44650125	0.38592899	-0.20187651	0.14894119	20187.16667	83.6372549	0.41952979	0.33618661	-0.00347603	0.11302143	13962.1086	57.43891403	0.46064109	0.35196814	0.30158659	0.12388157	21409.98039	88.49019608	0.40281987	0.3192302	-0.0642604	0.10190792
3	399.0944444	10.97222222	0.12491276	0.06309898	0.63215741	0.00398148	516.9766082	13.52631579	0.12351121	0.06365948	0.53287519	0.00405253	137.031579	7.67368421	0.2355641	0.0695255	0.87873522	0.0048338	428.1111111	12.74269006	0.12076385	0.06406112	0.61157696	0.00410383	33737.76852	136.2222222	0.19002882	0.13772662	-0.19130852	0.01896862	33477.27451	135.0588235	0.1719129	0.12264702	-0.16635759	0.01504229	19512.92308	79.12217195	0.28450127	0.14179583	0.31469829	0.02010606	32250.29902	130.3872549	0.15426464	0.1171866	-0.12364417	0.0137327
3	2369.238889	31.41666667	0.06282823	0.05610836	0.5907855	0.00314815	3877.596491	42.06432749	0.03247945	0.0571486	0.33523797	0.00326596	2178.336842	30.23157895	0.08065992	0.05418753	0.64228614	0.00293629	2673.777778	34.98245614	0.05801241	0.05833315	0.54371722	0.00340276	41259.375	171.8657407	0.11923176	0.1067328	-0.41080813	0.01139189	34391.62745	144.4509804	0.10840544	0.09486276	-0.17485156	0.00899894	19198.63801	81.09954751	0.20006046	0.11370889	0.34970409	0.01292971	36230.51471	151.4558824	0.09617153	0.09131341	-0.23485342	0.00833814
3	790.7111111	20.21111111	0.13582939	0.06916611	0.27626882	0.00478395	909.0584795	22.28654971	0.06866814	0.06133385	0.16642452	0.00376184	177.5105263	8.65789474	0.23190942	0.09825345	0.84139827	0.00965374	831.6842105	21.53216374	0.08142644	0.06230198	0.23863464	0.00388154	34682.86574	140.2546296	0.32319019	0.28675688	-0.3702614	0.08222951	17319.10294	70.9754902	0.3420858	0.2500961	0.32474478	0.06254806	29515.28959	119.841629	0.33491522	0.28601795	-0.14928216	0.08180627	18554.71569	75.80392157	0.35112062	0.25179574	0.26901671	0.0634011
3	104.9777778	4.8	0.46086897	0.23043839	0.69793417	0.05310185	116.6783626	5.70760234	0.4119916	0.20832179	0.64365169	0.04339797	43.7	4.00526316	0.43985038	0.23859004	0.89426325	0.05692521	125.1052632	6.0994152	0.39503164	0.21814512	0.6454518	0.04758729	38087.11111	162.1759259	0.08429422	0.07089534	-0.33362952	0.00502615	36631.11275	156.3088235	0.06981323	0.06845216	-0.28733701	0.0046857	18128.58824	78.74208145	0.17294059	0.08300424	0.36343034	0.0068897	36094.68627	154.4607843	0.06861007	0.06966995	-0.26875765	0.0048539
3	76.35	5.85	0.1797493	0.05905637	0.99118138	0.00348765	395.374269	15.15204678	0.07119771	0.05803928	0.95116552	0.00336856	284.5947368	12.86842105	0.06899583	0.05380276	0.96508674	0.00289474	289.0877193	12.81871345	0.09079425	0.05847953	0.96430707	0.00341986	34054.41204	137.5138889	0.26795605	0.20238419	-0.24764619	0.04095936	30971.57353	125.2205882	0.26953213	0.19130212	-0.13185212	0.0365965	22655.39819	91.84162896	0.32439322	0.20063167	0.16424989	0.04025307	26682.7402	108.377451	0.26774893	0.19665968	0.0250513	0.03867503
3	183.2166667	9.73888889	0.12545188	0.05892557	0.8011118	0.00347222	259.4035088	11.84795322	0.09743623	0.05833315	0.71627826	0.00340276	93.84210526	6.70526316	0.18110535	0.05989372	0.90233071	0.00358726	203.8538012	10.54385965	0.11765467	0.0581864	0.77775673	0.00338566	45922.88426	189.5787037	0.08436606	0.08574194	-0.54275315	0.00735168	34713.31863	144.6813726	0.06997018	0.07179323	-0.16846382	0.00515427	26186.57466	109.0452489	0.12866398	0.07652278	0.12065627	0.00585574	30711.18627	128.7647059	0.09483847	0.07530535	-0.03292185	0.0056709
3	81.08333333	4.40555556	0.39948105	0.10664641	0.71131466	0.01137346	180.1052632	6.3625731	0.30302628	0.09292543	0.3888022	0.00863514	169.9210526	5.63684211	0.37325743	0.10811915	0.41599021	0.01168975	207.0409357	6.95906433	0.30344927	0.09582438	0.29639346	0.00918231	45372.44444	191.6203704	0.06246853	0.07801991	-0.58810095	0.00608711	31214.30882	133.4754902	0.06048268	0.06774645	-0.09269518	0.00458958	25934.33484	112.0633484	0.07458345	0.06596099	0.09368603	0.00435085	30738.80392	131.5392157	0.05198721	0.0663125	-0.07534388	0.00439735
3	332.6555556	13.28888889	0.11474885	0.05651942	0.95181248	0.00319444	833.9649123	21.74269006	0.05268362	0.05639562	0.8779975	0.00318047	658.8631579	18.4	0.09966231	0.05631825	0.9051813	0.00317175	783.2573099	21.28070175	0.06127674	0.0571486	0.88578433	0.00326596	26362.36574	105.2361111	0.44824666	0.39123795	-0.16164249	0.15306713	23362.86275	93.2745098	0.44336858	0.37881724	-0.02521331	0.1435025	16141.88235	64.53393665	0.56036026	0.38747936	0.30631732	0.15014025	22406.98529	89.5245098	0.45566924	0.36592735	0.00948639	0.13390283
3	51.18333333	4.55	0.21235457	0.06186405	0.91838161	0.00382716	85.29824561	6.79532164	0.14847865	0.05978084	0.86780059	0.00357375	60.85263158	5.73684211	0.15952547	0.05872609	0.90717205	0.00344875	108.0467836	7.20467836	0.1732659	0.06091423	0.83233664	0.00371054	15596.77315	62.52314815	0.71911062	0.70636376	-0.05414656	0.49894976	12990.06373	52.09313725	0.72075325	0.69883464	0.11161622	0.48836986	6821.502262	27.60180995	0.79943243	0.73920644	0.51507976	0.54642616	14269.89706	57.07352941	0.71407456	0.69943612	0.02421011	0.48921088
3	140.7666667	7.62222222	0.17275494	0.0617392	0.82819593	0.00381173	255.0467836	11.04678363	0.10280436	0.06077371	0.67262171	0.00369344	91.51052632	6.65789474	0.16656908	0.0605835	0.88567583	0.00367036	120.4269006	8.34502924	0.12077321	0.0603502	0.8452847	0.00364215	40887.18056	174.5046296	0.07352785	0.08038776	-0.47322529	0.00646219	34952.7549	150.3333333	0.0751994	0.07594085	-0.26096557	0.00576701	18680.57466	83.86877828	0.1580988	0.07571584	0.32969154	0.00573289	34126.66176	147.0441177	0.08417982	0.07750681	-0.23133227	0.0060073
3	294.0611111	12.67222222	0.09566622	0.05624571	0.80821182	0.00316358	768.5906433	20.14619883	0.06256215	0.05759566	0.5095812	0.00331726	673.7105263	18.98421053	0.06643851	0.05393132	0.5702952	0.00290859	821.5438597	21.92982456	0.04240659	0.05669801	0.47698277	0.00321466	39056.90741	163.037037	0.17075832	0.13269362	-0.38033472	0.0176076	35618.5049	149.6421569	0.12621291	0.10762009	-0.25628975	0.01158208	18157.87783	76.23076923	0.18675545	0.11235031	0.35966533	0.01262259	33552.45098	141.5294118	0.12839344	0.10502101	-0.18008064	0.01102941
3	18.46111111	2.72777778	0.37562051	0.08992452	0.94707447	0.00808642	46.01169591	4.79532164	0.20989938	0.08145256	0.85625527	0.00663452	21.05263158	3.14736842	0.29128987	0.08437484	0.93837271	0.00711911	22.33918129	3.34502924	0.27812556	0.0841374	0.92974373	0.0070791	44675.53704	181.4259259	0.11374736	0.09572256	-0.48602539	0.00916281	31777.29412	130.1862745	0.1371739	0.08884593	-0.05541049	0.0078936	25003.95475	101.5656109	0.2166357	0.09480691	0.16925809	0.00898835	37225.37745	151.6813726	0.12246041	0.09441843	-0.23673304	0.00891484
3	8.65	1.19444444	0.66767833	0.14081991	0.87536996	0.01983025	8.39766082	1.84795322	0.43275862	0.1144467	0.86437342	0.01309805	4.32105263	1.31052632	0.52708403	0.12993713	0.93289452	0.01688366	8.42690058	1.59649123	0.5098025	0.12252823	0.86524156	0.01501317	17663.77315	71.33796296	0.64703627	0.59287284	-0.02803998	0.3514982	17657.96078	71.41176471	0.57112135	0.5169303	-0.00566894	0.26721694	10381.90045	41.99095023	0.620452	0.52651293	0.41029395	0.27721586	17652.98529	71.3872549	0.57513125	0.52038187	-0.00536189	0.27079729
3	641.2388889	15.55	0.13169392	0.06309898	0.82799523	0.00398148	944.0409357	20.20467836	0.08329607	0.06325529	0.73126758	0.00400123	684.5105263	15.87894737	0.13880258	0.06046908	0.82597554	0.00365651	1270.233918	22.22222222	0.056612	0.06077371	0.64342541	0.00369344	16731.73611	65.99537037	0.67639291	0.62957857	-0.110536	0.39636917	15833.32843	62.45588235	0.6811745	0.61778321	-0.06353203	0.38165609	9385.864253	37.09502262	0.75158594	0.63230336	0.32492167	0.39980754	15228.21569	60.08823529	0.66421932	0.60553602	-0.02290881	0.36667388
3	158.9666667	8.23333333	0.16239112	0.06297658	0.9737436	0.00396605	374.5964912	13.53216374	0.11495364	0.0621646	0.93686622	0.00386444	233.8473684	10.41578947	0.14830253	0.05954583	0.96123172	0.00354571	337.122807	12.29239766	0.1527945	0.06188892	0.94370531	0.00383024	3607.884259	14.25462963	0.89583419	0.85066216	-0.0276691	0.72362611	3825.107843	15.10784314	0.88725581	0.83784821	-0.03075288	0.70198962	2353.882353	9.26696833	0.94570191	0.87527033	0.31439168	0.76609816	3820.102941	15.08333333	0.89460875	0.85132679	-0.02938503	0.7247573
3	98.30555556	7.36111111	0.15451332	0.06478835	0.84568035	0.00419753	76.41520468	6.61403509	0.15488698	0.06654858	0.86956055	0.00442871	39.61052632	4.46315789	0.23656975	0.06615687	0.94002765	0.00437673	169.0701754	9.77192982	0.11469773	0.06432749	0.71580149	0.00413803	34223.92593	148.0185185	0.15559025	0.13850255	-0.24439653	0.01918296	29453.01471	128.2303922	0.14041293	0.11896727	-0.06898359	0.01415321	19092.46606	84.62895928	0.17799852	0.12128892	0.305747	0.014711	29567.62745	128.5490196	0.13907002	0.10900665	-0.07269956	0.01188245
3	18.22222222	2.42222222	0.44053696	0.09468923	0.95515662	0.00896605	42.87719298	4.28070175	0.2258981	0.07680658	0.88182992	0.00589925	23.95263158	2.94210526	0.31090048	0.08246547	0.93121445	0.00680055	25.63157895	2.57894737	0.44841388	0.09310926	0.92672552	0.00866933	31097.95833	137.8935185	0.14934885	0.10562254	-0.18424665	0.01115612	27735.36765	124.4460784	0.1264499	0.09320173	-0.05127312	0.00868656	22253.42534	97.04524887	0.15826585	0.09918692	0.16528419	0.00983805	26675.28922	120.4460784	0.13307575	0.09895406	-0.0134813	0.00979191
3	9.31666667	2.20555556	0.37845666	0.11118053	0.904027	0.01236111	19.39181287	3.05263158	0.29383235	0.10526316	0.79377569	0.01108033	20.13157895	2.06842105	0.48827288	0.12615121	0.79455072	0.01591413	24.67251462	2.48538012	0.45644836	0.11855634	0.73216244	0.01405561	36532.12963	148.25	0.26658099	0.21225728	-0.32729749	0.04505316	36131.38235	146.5098039	0.22775499	0.19407679	-0.32791672	0.0376658	13325.35747	54.50678733	0.42414616	0.22950144	0.52612493	0.05267091	34579.13235	140.2892157	0.25110408	0.20005166	-0.26589391	0.04002067
3	3.20555556	1.43888889	0.44632662	0.10099811	0.9592005	0.01020062	2.59649123	1.29824561	0.47822497	0.10103598	0.96524311	0.01020827	2.51578947	1.31578947	0.4606192	0.10198854	0.96804006	0.01040166	8.15204678	2.40935673	0.28390847	0.08791401	0.89293962	0.00772887	21249.5	84.31481481	0.60463486	0.5785648	-0.18869527	0.33473723	21286.60294	84.48529412	0.5790133	0.54979593	-0.16368366	0.30227557	7048.271493	27.9638009	0.76470756	0.60532942	0.58907396	0.3664237	21916.64706	86.95098039	0.57509188	0.55477767	-0.19809864	0.30777826
3	395.9555556	11.98888889	0.34413553	0.2518144	0.82598998	0.06341049	629.7309942	15.18128655	0.29573822	0.22233761	0.72921727	0.04943401	315.6736842	10.63157895	0.32022254	0.2451468	0.85978486	0.06009695	620.3567252	14.85964912	0.298287	0.22728159	0.73352664	0.05165692	9005.416667	35.44444444	0.8217614	0.7875611	-0.07264218	0.62025249	8583.882353	33.79411765	0.82353145	0.7799434	-0.00071401	0.60831171	5291.579186	20.7918552	0.90271619	0.81804774	0.39354215	0.6692021	8902.632353	35.04411765	0.81862957	0.78021293	-0.07213096	0.60873222
3	865	17.38888889	0.14124006	0.06309898	0.77492367	0.00398148	1197.122807	22.07017544	0.0902304	0.06257583	0.67008487	0.00391573	723.7842105	16.43684211	0.14610555	0.06103902	0.79128809	0.00372576	1726.081871	25.95321637	0.06107192	0.06077371	0.52306072	0.00369344	40907.30093	176.0509259	0.05861994	0.06555464	-0.47964864	0.00429741	34502.54902	149.7058824	0.06120995	0.06258405	-0.2487829	0.00391676	18930.52941	83.11764706	0.10572223	0.06446971	0.31336181	0.00415634	31674.86765	138.75	0.05879119	0.06287135	-0.14522854	0.00395281
3	60.71666667	5.36111111	0.21504403	0.07576768	0.74838842	0.00574074	70.33918129	6.12865497	0.16997307	0.07017544	0.70996481	0.00492459	29	3.35789474	0.30766233	0.07779866	0.89530349	0.00605263	72.2748538	5.70175439	0.21208905	0.07466167	0.69601771	0.00557436	38445.28704	160.1759259	0.10545952	0.08236318	-0.3177283	0.00678369	30799.54412	129.2107843	0.1024411	0.07781622	-0.05876512	0.00605536	27711.71946	116.3167421	0.09202456	0.08011734	0.04740895	0.00641879	27667.54412	116.6911765	0.11041473	0.08390805	0.05112944	0.00704056
3	8.52777778	1.66111111	0.57063869	0.24444444	0.70149979	0.05975309	11.12865497	2.12280702	0.47256381	0.20181794	0.61915256	0.04073048	1.51578947	0.82105263	0.65597523	0.23004877	0.94395039	0.05292244	8.75438596	1.83040936	0.49618503	0.19981695	0.69970385	0.03992682	34529.73148	141.6018519	0.20435536	0.14363048	-0.23250727	0.02062972	33887.73039	138.6715686	0.18987392	0.13686043	-0.19842734	0.01873078	14930.50679	61.13122172	0.32749829	0.14928698	0.4727206	0.0222866	34209.38235	139.9901961	0.16764987	0.11962191	-0.20630794	0.0143094
3	1.30555556	0.86111111	0.61388889	0.14787591	0.96777878	0.02186728	2.38596491	1.19298246	0.52115583	0.14759567	0.93044775	0.02178448	1.90526316	1.06315789	0.55114551	0.14713327	0.94561264	0.0216482	3.28654971	1.41520468	0.46618965	0.13633384	0.906571	0.01858692	26631.02315	105.6342593	0.47820004	0.41958852	-0.2368785	0.17605453	26369.54902	104.6764706	0.42558919	0.3664687	-0.21420594	0.13429931	12862.26697	51.14479638	0.58540469	0.42048593	0.39216147	0.17680842	27328.19118	108.4068628	0.42410875	0.36596018	-0.24800203	0.13392686
3	817.6444444	21.01111111	0.05188323	0.05400617	0.84861885	0.00291667	3245.883041	44.81871345	0.02422019	0.05423169	0.39915014	0.00294108	2350.836842	37.74210526	0.02864464	0.05249984	0.56376816	0.00275623	2428.988304	39.25730994	0.02252855	0.05454608	0.55343297	0.00297527	12702.21296	50.50925926	0.71595069	0.64435896	-0.05934253	0.41519847	10956.31373	43.67647059	0.71539438	0.64325045	0.05636606	0.41377115	8761.122172	34.82352941	0.73305165	0.64100257	0.26848983	0.4108843	12545.11765	49.91176471	0.68536031	0.61127274	-0.05739872	0.37365436
3	247.6111111	10.86666667	0.12382818	0.05813458	0.86172346	0.00337963	522.005848	14.96491228	0.08844025	0.05992369	0.65882851	0.00359085	494.0368421	14.45789474	0.12218163	0.05872609	0.66771949	0.00344875	713.9824561	18.05263158	0.10214417	0.06006619	0.53987622	0.00360795	38001.37963	162.7962963	0.05823749	0.06347828	-0.36715448	0.00402949	31849.37745	137.0735294	0.06212598	0.0654921	-0.15304552	0.00428922	22224.8914	96.6561086	0.13889051	0.06877233	0.19094647	0.00472963	27881.80392	121.2941177	0.08266358	0.06325239	-0.00779705	0.00400087
3	128.7666667	7.7	0.19289799	0.06938887	0.80151396	0.00481481	157.8538012	8.48538012	0.19006188	0.06832352	0.75391493	0.0046681	13.80526316	2.65789474	0.32700471	0.0740592	0.98155882	0.00548476	112.0584795	7.36842105	0.20763468	0.06919392	0.82064403	0.0047878	41989.05093	171.625	0.10424897	0.10541942	-0.41470737	0.01111325	34389.05392	141.495098	0.11207343	0.08904854	-0.16060032	0.00792964	21541.66968	89.5158371	0.16953422	0.08981644	0.2771733	0.00806699	36865.52941	151.4705882	0.12181654	0.09473602	-0.24436077	0.00897491
3	10.86111111	2.29444444	0.39793064	0.11419336	0.76819946	0.01304012	10.06432749	2.20467836	0.38077184	0.12308518	0.7595867	0.01514996	5.63157895	1.55789474	0.51445109	0.13199933	0.87587628	0.01742382	18.33333333	3.14035088	0.30717552	0.10783093	0.55996948	0.01162751	40274.01389	179.3194444	0.03362672	0.06185365	-0.54418312	0.00382587	27177.9951	126.6715686	0.05066813	0.06200544	-0.05085282	0.00384468	22754.46606	102.4570136	0.05203517	0.0636708	0.1213774	0.00405397	28592.90196	132.2156863	0.05187406	0.06102892	-0.1054298	0.00372453
3	5.87777778	1.46666667	0.55349998	0.16292087	0.81049954	0.02654321	11.77192982	2.35672515	0.38964347	0.14282661	0.5714219	0.02039944	6.81052632	1.90526316	0.41543315	0.14078333	0.78251139	0.01981994	9.70760234	2.1871345	0.38511189	0.14282661	0.62988171	0.02039944	42468.59259	180.6388889	0.07254676	0.07719135	-0.5071361	0.0059585	32339.21078	140.1715686	0.08988564	0.0694108	-0.15463017	0.00481786	22860.76018	99.87330317	0.08816626	0.07075337	0.18535549	0.00500604	31920.81373	138.5784314	0.07941906	0.06703331	-0.13854465	0.00449346
3	435.3333333	16.17777778	0.05352493	0.05429117	0.8189286	0.00294753	1632.169591	29.73684211	0.04898202	0.05547856	0.30135107	0.00307787	1315.615789	25.87894737	0.07440049	0.05444253	0.46627725	0.00296399	1466.380117	28.25146199	0.02736295	0.05501429	0.37069667	0.00302657	35247.97685	159.6805556	0.05927975	0.06732889	-0.37232711	0.00453318	29395.36275	136.0980392	0.05935002	0.06306216	-0.15550927	0.00397684	15051.04072	73.4479638	0.09542482	0.06350981	0.40791141	0.0040335	29872.44608	138.2990196	0.05491605	0.06171411	-0.17419506	0.00380863
3	131.6611111	8.09444444	0.15230025	0.062113	0.75208533	0.00385802	375.502924	13.22222222	0.0911154	0.06105442	0.29500052	0.00372764	353.2894737	12.5	0.12935533	0.05942942	0.37508224	0.00353186	377.7836257	13.71345029	0.10987175	0.06147309	0.28116647	0.00377894	39060.53241	171.2268519	0.05384151	0.06271397	-0.44444432	0.00393304	30175.62255	134.9754902	0.04454698	0.06171411	-0.12472482	0.00380863	24469.9457	109.1040724	0.05414528	0.06121154	0.0902889	0.00374685	29846.83824	134.3480392	0.04856433	0.0607329	-0.11416195	0.00368849
3	997.0555556	22.21111111	0.06266479	0.05513731	0.8451004	0.00304012	1099.233918	23.5380117	0.05471359	0.0560916	0.8233457	0.00314627	884.9894737	19.46315789	0.0612452	0.05289408	0.854273	0.00279778	2034.128655	28.70175439	0.05299636	0.05516948	0.67269505	0.00304367	28282.01389	143.5601852	0.0131856	0.05698395	-0.32889461	0.00324717	20099.42647	108.5147059	0.01207607	0.057585	0.04772406	0.00331603	17726.66516	91.77828054	0.03346201	0.05985863	0.16198396	0.00358306	21381.09314	114.2794118	0.02872692	0.06003651	-0.01353776	0.00360438
3	507.4666667	14.25555556	0.10990197	0.05665577	0.86700119	0.00320988	1685.766082	28.02339181	0.04596517	0.0568486	0.53972133	0.00323176	1100.031579	22.34736842	0.05221395	0.05315529	0.71167388	0.00282548	875.1052632	18.85964912	0.06303546	0.05532423	0.76319262	0.00306077	42373.74074	171.3518519	0.17357135	0.1480396	-0.43527651	0.02191572	34689.26471	141.0392157	0.1732309	0.13070874	-0.18301929	0.01708478	23123.61538	93.78733032	0.23964226	0.14190409	0.21312746	0.02013677	35299.37255	143.4411765	0.16105507	0.13015606	-0.20400178	0.0169406
3	789.1722222	19.45	0.11972717	0.05853141	0.7769351	0.00342593	1871.666667	29.42105263	0.06956186	0.05624381	0.47515839	0.00316337	1226.373684	22.78421053	0.07864549	0.05837124	0.6459968	0.0034072	1245.046784	24.54385965	0.05465512	0.05624381	0.64499576	0.00316337	41488.78704	176.2962963	0.08143069	0.07429077	-0.47307688	0.00551912	29401.35294	126.5294118	0.08028309	0.06871493	-0.04588586	0.00472174	26141	113.9683258	0.07427732	0.07197273	0.06399696	0.00518007	29494.58824	126.7254902	0.07531968	0.06975612	-0.0505106	0.00486592
3	830.8166667	19.70555556	0.06918445	0.05414886	0.8217858	0.0029321	861.5263158	20.89473684	0.04815368	0.05485866	0.81404642	0.00300947	776.3894737	19.08421053	0.04991162	0.05263158	0.8380794	0.00277008	1775.894737	26.7251462	0.07166837	0.05563245	0.60500904	0.00309497	42543.92593	180.7407407	0.04430253	0.06522686	-0.53623881	0.00425454	30691.63725	131.5196078	0.06157766	0.06640303	-0.11146492	0.00440936	23722.181	102.8325792	0.11283766	0.06611601	0.14143697	0.00437133	28958.12255	124.5441177	0.07924387	0.06801195	-0.04700865	0.00462562
3	2141.122222	36.44444444	0.02808508	0.05314202	0.58794862	0.00282407	4315.345029	50.58479532	0.02125268	0.05454608	0.17068812	0.00297527	1969.6	30.30526316	0.05669137	0.05302485	0.63052502	0.00281163	2093.479532	33.09356725	0.03199517	0.05547856	0.60396308	0.00307787	41702.95833	180.0972222	0.05364511	0.06514466	-0.50388474	0.00424383	32389.91667	141.122549	0.04979195	0.06239177	-0.16942293	0.00389273	21676.40271	96.80090498	0.06058806	0.06478652	0.21304945	0.00419729	34231.36765	148.1813726	0.05334185	0.06210225	-0.23503946	0.00385669
3	121.3722222	8.55	0.11754424	0.05996398	0.86160152	0.00359568	305.0409357	13.29824561	0.07910365	0.05847953	0.62000628	0.00341986	220.8368421	10.60526316	0.09309528	0.05705127	0.74542653	0.00325485	285.0877193	10.97076023	0.13975148	0.0611943	0.64424237	0.00374474	38720.03704	173.6666667	0.03836034	0.06133167	-0.50997784	0.00376157	25950.54902	120.9411765	0.05712842	0.0607329	-0.01291519	0.00368849	20081.10407	94.09954751	0.06006985	0.06588335	0.21764911	0.00434062	28216.26471	130.0784314	0.03771281	0.0607329	-0.10184299	0.00368849
3	617.2111111	17.14444444	0.08411034	0.05513731	0.79206033	0.00304012	1667.526316	28.47368421	0.06135754	0.0569988	0.43360978	0.00324886	900.3631579	20.60526316	0.06819496	0.05236776	0.71089821	0.00274238	803.6783626	20.60233918	0.07575667	0.0568486	0.72856401	0.00323176	41906.75926	174.7222222	0.10999153	0.09241882	-0.46144248	0.00854124	36935.78922	154.1127451	0.10630779	0.08748318	-0.28978732	0.00765331	19960.8009	84.01357466	0.15526044	0.08924472	0.31297282	0.00796462	33933.0098	142.3333333	0.13231011	0.09549392	-0.18743487	0.00911909
3	647.7833333	18.73888889	0.06097813	0.05457467	0.89897054	0.0029784	2847.707602	38.24561404	0.02874323	0.05593897	0.55632097	0.00312917	1833.842105	29.15789474	0.08945418	0.05482281	0.71076278	0.00300554	1361.274854	27.07602339	0.04582125	0.05729801	0.78803478	0.00328306	38797.90278	166.6805556	0.08248225	0.07614298	-0.3939225	0.00579775	31537.18137	136.4558824	0.09940024	0.07434192	-0.13453627	0.00552672	23488.78733	101.3574661	0.11694473	0.073868	0.16239824	0.00545648	31666.31863	136.995098	0.08889179	0.07162568	-0.13770349	0.00513024
3	367.1833333	14.26111111	0.0700273	0.05638273	0.7284443	0.00317901	844.5847953	19.78947368	0.08261199	0.05949412	0.34707742	0.00353955	569.6631579	15.28421053	0.08304999	0.05570003	0.56836923	0.00310249	525.374269	17.28070175	0.09413821	0.06063287	0.56837711	0.00367634	35372.85185	160.8425926	0.03159533	0.05955871	-0.37883651	0.00354724	31160.17647	143.3431373	0.02958425	0.06013649	-0.22440392	0.0036164	17889.1086	86.18552036	0.07199626	0.0612951	0.29609625	0.00375709	31094.60784	143.1470588	0.0422165	0.05882353	-0.22088309	0.00346021
3	735.9222222	19.55555556	0.05254353	0.05513731	0.65358141	0.00304012	1150.842105	25.71929825	0.05380771	0.05654702	0.46067878	0.00319757	843.1210526	21.07894737	0.05642478	0.05456958	0.60723495	0.00297784	1621.45614	29.33918129	0.04621577	0.05563245	0.23782076	0.00309497	35338.85185	158.7037037	0.04073803	0.06027415	-0.34511088	0.00363297	29914.63235	136.1127451	0.02727623	0.05983606	-0.13389056	0.00358035	18541.69231	83.1040724	0.08283501	0.06439027	0.29829718	0.00414611	31683.89706	142.9558824	0.04642176	0.06132351	-0.2012061	0.00376057
3	334.2888889	13.05555556	0.11560768	0.05905637	0.83007348	0.00348765	1013.035088	22.14619883	0.05914084	0.05774391	0.47400328	0.00333436	904.7631579	20.95263158	0.08957547	0.05717253	0.53790868	0.0032687	1104.426901	23.50292398	0.08285462	0.0589165	0.42245773	0.00347115	41529.46296	177.9537037	0.07254418	0.07465053	-0.48396376	0.0055727	31392.87255	136.245098	0.08754326	0.06801195	-0.1255732	0.00462562	21042.01357	93.96832579	0.1469783	0.06892102	0.2482461	0.00475011	32432.88235	139.9509804	0.06611721	0.06604016	-0.16255321	0.0043613
3	685.9333333	16.56666667	0.14490681	0.07060147	0.8098978	0.00498457	1214.812866	24.66081871	0.09669746	0.06446026	0.62905738	0.00415512	811.9947368	21.34210526	0.07657036	0.05789474	0.75352525	0.0033518	1345.923977	28.18128655	0.05700554	0.06091423	0.58477409	0.00371054	35054.62963	156.5462963	0.068546	0.06692978	-0.37593773	0.0044796	26434.32353	121.1372549	0.05511196	0.07044171	-0.04610489	0.00496203	22555.69683	103.5339367	0.06893487	0.06839917	0.11246225	0.00467845	26778.37255	121.6764706	0.07957832	0.0663125	-0.05747072	0.00439735
3	793.6722222	19.61666667	0.08371008	0.05400617	0.77900777	0.00291667	1756.140351	30.61988304	0.03791741	0.05547856	0.51485693	0.00307787	1213.457895	25.31052632	0.07548868	0.05393132	0.66630553	0.00290859	1724.836257	30.25146199	0.03851382	0.05501429	0.52067352	0.00302657	19574.48148	77.5462963	0.60517906	0.55311966	-0.17259693	0.30594136	19186.9951	76.06372549	0.57820979	0.51091038	-0.13969597	0.26102941	10574.51584	41.85520362	0.68688034	0.53197739	0.35428396	0.28299994	17603.11275	69.83823529	0.59850708	0.51861262	-0.05952248	0.26895905
3	709.0944444	20.58333333	0.05614075	0.05527708	0.68526671	0.00305556	1071.631579	26.11111111	0.04946737	0.0560916	0.50348757	0.00314627	368.7052632	13.75789474	0.10025161	0.05557556	0.83188672	0.00308864	781.9649123	22	0.05102448	0.05669801	0.63983035	0.00321466	39192.5463	158.7592593	0.20660042	0.16611921	-0.35890123	0.02759559	31999.15686	130.1078431	0.17500726	0.13433519	-0.10516179	0.01804594	25438.07692	103.4253394	0.25045707	0.15227438	0.1128177	0.02318749	30944.68137	125.8676471	0.2217161	0.13851834	-0.07137378	0.01918733
3	645.5722222	17.15	0.08737949	0.05826716	0.51746101	0.00339506	678.4327485	17.22807018	0.07030994	0.05774391	0.41933121	0.00333436	859.9526316	16.52105263	0.16173808	0.06160368	0.35984615	0.00379501	1354.532164	21.70175439	0.08875938	0.06091423	-0.09202503	0.00371054	37706.78704	167.0925926	0.04155956	0.06159322	-0.41984742	0.00379372	30439.48039	136.9215686	0.0481989	0.06102892	-0.14196456	0.00372453	23352.55656	104.8914027	0.07616145	0.06310555	0.12529011	0.00398231	30949.23529	138.6764706	0.06688669	0.06093041	-0.16011623	0.00371251
3	834.7	20.47777778	0.08328369	0.05527708	0.7222576	0.00305556	1565.304094	28.8245614	0.05249378	0.05578592	0.4694125	0.00311207	1057.268421	23.14210526	0.06580778	0.05405958	0.63647362	0.00292244	1549.333333	28.5380117	0.05044834	0.05563245	0.47961393	0.00309497	42836.875	177.7361111	0.11394697	0.09459637	-0.44359183	0.00894847	37088.2402	154.8480392	0.07302803	0.07570316	-0.25084208	0.00573097	19462.28507	81.38914027	0.11627287	0.07928242	0.3393165	0.0062857	35828.4902	149.6862745	0.08886212	0.07827804	-0.20813475	0.00612745
3	5.23888889	1.49444444	0.52265086	0.19759355	0.81509794	0.03904321	5.19883041	1.5497076	0.51285348	0.1857128	0.80565511	0.03448924	2.88421053	1.08421053	0.61610731	0.202717	0.91201622	0.04109418	9.39181287	2.10526316	0.44227445	0.17288591	0.66459286	0.02988954	37242.30556	168.962963	0.01827303	0.06364688	-0.45692736	0.00405093	31810.5098	146.9313726	0.02345963	0.06258405	-0.25119715	0.00391676	16369.45249	75.36199095	0.09122537	0.0636708	0.35783247	0.00405397	31645.68627	145.8431373	0.02789469	0.06013649	-0.24398491	0.0036164
3	101.6388889	6.72777778	0.19528263	0.06538112	0.86242492	0.00427469	110.2397661	8.36842105	0.10131251	0.05992369	0.82677756	0.00359085	120.7052632	7.11578947	0.168692	0.06282809	0.83100724	0.00394737	203.7251462	9.63157895	0.08803702	0.05963766	0.71737433	0.00355665	44374.21759	181.4675926	0.09634039	0.09391418	-0.47814874	0.00881987	33295.62745	137.5588235	0.09783068	0.08483367	-0.11337959	0.00719675	26239.39367	108.0452489	0.15190775	0.0826334	0.12692151	0.00682828	33345.51961	137.6470588	0.10627277	0.08128982	-0.11504794	0.00660804
3	635.9444444	19.03333333	0.05919906	0.05555556	0.74492433	0.00308642	1018.467836	23.6374269	0.04803811	0.05532423	0.56892714	0.00306077	339.4368421	12.18421053	0.0991025	0.05570003	0.85492212	0.00310249	624.6140351	18.66081871	0.05527854	0.05789178	0.73012548	0.00335146	6011.490741	23.67592593	0.86574217	0.82794037	-0.04733766	0.68548525	6370.107843	25.08823529	0.85294269	0.80934327	-0.05118923	0.65503652	4119.303167	16.22624434	0.90045346	0.84008275	0.2665242	0.70573903	6365.107843	25.06862745	0.85784465	0.81811361	-0.05036413	0.66930988
3	201.8722222	10.19444444	0.07062983	0.06034878	0.69504421	0.00364198	205.3391813	11.31578947	0.10480632	0.06063287	0.63700197	0.00367634	100.6789474	7.35263158	0.15989431	0.05954583	0.85319812	0.00354571	302.3391813	12.02339181	0.09430225	0.06020836	0.5186301	0.00362505	10195.41667	40.12037037	0.81250243	0.78750667	-0.08181002	0.62016675	10481.38725	41.24019608	0.80637505	0.78005892	-0.08475632	0.60849193	4119.303167	16.22624434	0.90045346	0.78392931	0.61496129	0.61454516	10165.13725	40	0.80882595	0.78004352	-0.08201483	0.6084679
3	694.1722222	20.27222222	0.05528577	0.05513731	0.6188217	0.00304012	1030.052632	23.83040936	0.06328689	0.05593897	0.40195063	0.00312917	574.4052632	15.79473684	0.0955314	0.05444253	0.67522528	0.00296399	1228.204678	27.15204678	0.03710074	0.05563245	0.28919942	0.00309497	17707.27778	70.31481481	0.64804357	0.59653995	-0.15226412	0.35585991	17822.03922	70.79411765	0.62862429	0.5766423	-0.12161191	0.33251634	8501.429864	33.81900452	0.70585776	0.57145398	0.48577387	0.32655965	17824.5049	70.79901961	0.62529273	0.56845839	-0.12179235	0.32314494
3	197.4333333	10.43333333	0.11808051	0.05905637	0.85389955	0.00348765	670.9649123	18.80116959	0.06984273	0.0571486	0.48828325	0.00326596	512.7368421	15.78947368	0.08009698	0.05482281	0.63246971	0.00300554	624.128655	18.1754386	0.05057638	0.05759566	0.5278394	0.00331726	41579.14815	175.7777778	0.04746178	0.07149743	-0.511466	0.00511188	37242.62745	158.0392157	0.06832644	0.06975612	-0.35262338	0.00486592	13401.37557	59.30316742	0.11629968	0.07125799	0.51406515	0.0050777	39048.33824	165.4068628	0.04413519	0.06604016	-0.417959	0.0043613
3	1.75	1.01666667	0.56421569	0.12076147	0.98935638	0.01458333	3.40350877	1.40350877	0.47320507	0.11088003	0.97845482	0.01229438	4.26315789	1.6	0.44499102	0.11862555	0.97299994	0.01407202	7.71929825	2.28070175	0.32650734	0.1040377	0.9515201	0.01082384	35445.61111	161.1203704	0.08242854	0.06398275	-0.39282056	0.00409379	29975.25	137.5833333	0.05323368	0.06053475	-0.18120496	0.00366446	22722.82805	104.9004525	0.03784412	0.06112786	0.09865128	0.00373661	25063.88235	117.9803922	0.05726634	0.0607329	0.01170951	0.00368849
3	1.25555556	0.68888889	0.71065359	0.27808317	0.83259121	0.07733025	1.64912281	0.83040936	0.66336429	0.26856053	0.78365889	0.07212476	0.80526316	0.56315789	0.74263158	0.29768265	0.8927423	0.08861496	2.05263158	0.92982456	0.63672496	0.25376344	0.72993987	0.06439588	42162.32407	178.9537037	0.05311532	0.06732889	-0.47673923	0.00453318	36808.01961	157.0392157	0.07472631	0.06484685	-0.29023064	0.00420511	18993.86425	82.73303167	0.11393926	0.06642497	0.33107601	0.00441228	38478.60294	163.2205882	0.0401038	0.06622184	-0.34996693	0.00438533
3	5.13333333	1.53333333	0.49156023	0.14860462	0.85554876	0.02208333	6.11695906	1.54385965	0.53767192	0.15069121	0.81701913	0.02270784	2.24210526	1.10526316	0.5520165	0.15577525	0.93825107	0.02426593	6.3625731	1.94152047	0.37263687	0.13739579	0.81469729	0.0188776	10221.31944	40.15277778	0.82176168	0.8069313	-0.08424497	0.65113812	10187.57353	40.0245098	0.81862987	0.80055188	-0.08411546	0.64088331	1176.977376	4.66968326	0.95475141	0.85854885	0.8651975	0.73710612	10185.07353	40.01470588	0.82108085	0.80495958	-0.08384942	0.64795992
3	258.5111111	11.94444444	0.08432078	0.05638273	0.72310768	0.00317901	345.7953216	13.98245614	0.08941688	0.0603502	0.59588039	0.00364215	150.7473684	8.89473684	0.14315892	0.05896146	0.82729614	0.00347645	345.1988304	14.11111111	0.07460132	0.05906143	0.59340439	0.00348825	22300.55093	91.4212963	0.44955673	0.36140776	-0.09332592	0.13061557	21803.07353	89.76960784	0.43286134	0.3581955	-0.07160858	0.12830402	15657.28507	64.36199095	0.48958624	0.36306402	0.19752008	0.13181548	19758.70588	81.80392157	0.44361278	0.36219818	0.02884607	0.13118752
3	1076.172222	22.66111111	0.08260208	0.05706288	0.81832582	0.00325617	2384.356725	36.29824561	0.04628482	0.0569988	0.58797605	0.00324886	1371.1	26.36315789	0.05524818	0.05302485	0.76380232	0.00281163	1780.555556	30.56725146	0.04515996	0.05593897	0.69427698	0.00312917	17608.85648	69.51388889	0.64954127	0.596953	-0.15370341	0.35635288	17419.40196	68.74509804	0.63039633	0.571273	-0.15344851	0.32635285	11162.64706	44.03167421	0.72534202	0.60247301	0.22087175	0.36297373	17426.91176	68.76470588	0.62696496	0.56522605	-0.1538956	0.31948049
3	348.0833333	14.10555556	0.08538994	0.05541649	0.73379569	0.00307099	737.1637427	19.78362573	0.05048817	0.0560916	0.44329017	0.00314627	447.5894737	14.01052632	0.10209991	0.05507487	0.67594795	0.00303324	572.8362573	17.5380117	0.06273781	0.05729801	0.57236629	0.00328306	31054.3287	154.2731482	0.03444207	0.0585607	-0.41468524	0.00342936	27362.28922	138.4068628	0.0163695	0.05943312	-0.2479239	0.0035323	13942.0905	74.80542986	0.05425149	0.06096015	0.36491811	0.00371614	28598.46569	144.1029412	0.0122598	0.05973558	-0.3043018	0.00356834
3	3.81111111	1.38888889	0.50176302	0.10999439	0.94896386	0.01209877	9.93567251	2.41520468	0.33746892	0.09447658	0.85710614	0.00892582	3.65789474	1.44736842	0.4770493	0.10843894	0.94872732	0.011759	3.7251462	1.58479532	0.40941229	0.10862091	0.94460578	0.0117985	33303.56481	156.9166667	0.02752243	0.05837741	-0.40525051	0.00340792	28650.70098	137.7107843	0.02978136	0.05800078	-0.20924088	0.00336409	15350.17195	74.41628959	0.0432419	0.06179412	0.34208346	0.00381851	30257.27941	144.2205882	0.02643813	0.05933195	-0.27691538	0.00352028
3	99.76111111	4.66111111	0.34810198	0.07728015	0.94974587	0.00597222	118	7.23976608	0.16812102	0.06769495	0.93595309	0.00458261	79.12105263	6.45789474	0.18604555	0.06667821	0.9568048	0.00444598	139.005848	7.68421053	0.16893312	0.06819827	0.92477009	0.004651	38965.125	173.5972222	0.03321307	0.0609812	-0.49067651	0.00371871	31579.73039	144.1029412	0.02947661	0.05912911	-0.20816433	0.00349625	18792.81448	84.48868778	0.04927261	0.06310555	0.28337851	0.00398231	33888.04902	153.1470588	0.04090746	0.0602363	-0.30056999	0.00362841
3	6.2	1.74444444	0.45545307	0.10865337	0.94997849	0.01180556	16.0994152	2.94152047	0.31745648	0.09310926	0.85247249	0.00866933	13.57894737	2.44210526	0.3892657	0.10440439	0.87918485	0.01090028	22.77777778	3.43274854	0.27830163	0.09021783	0.79165275	0.00813926	39732.34722	168.3564815	0.07634899	0.06796258	-0.38555851	0.00461891	30555.53431	131.8578431	0.08656795	0.06932419	-0.070037	0.00480584	25288.44796	107.9502262	0.08663142	0.07232745	0.11828086	0.00523126	30315.46078	131.0392157	0.08323437	0.06765771	-0.06096701	0.00457757
3	1471.783333	27.45	0.03761577	0.05400617	0.55947218	0.00291667	1402.251462	27.85380117	0.04055069	0.05547856	0.56487228	0.00307787	335.3684211	14.12631579	0.06097365	0.05354471	0.8917936	0.00286704	1662.649123	28.97660819	0.03748639	0.05438911	0.48140397	0.00295818	37559.36111	165.2037037	0.04658364	0.062113	-0.38146083	0.00385802	32185.81373	142.0784314	0.0511622	0.06334729	-0.18012364	0.00401288	16942.65611	76.11312217	0.1238155	0.06847396	0.37889153	0.00468868	31477.20588	139.6176471	0.04441806	0.06181137	-0.15495323	0.00382065
3	840.6666667	22.16666667	0.03177772	0.05400617	0.7326979	0.00291667	1636.052632	30.49707602	0.03690103	0.05516948	0.48481577	0.00304367	970.9526316	18.80526316	0.07052107	0.05236776	0.70983023	0.00274238	1631	29.9005848	0.03248268	0.05624381	0.48817538	0.00316337	36731.64815	174.0185185	0.01788501	0.05754538	-0.57078927	0.00331147	30847.77941	149.8970588	0.03694012	0.05882353	-0.32889665	0.00346021	14925.15385	74.38461538	0.03446636	0.0585619	0.36129475	0.0034295	31663.7451	152.8333333	0.01675871	0.05851635	-0.36276941	0.00342416
3	940.9555556	23.12222222	0.05343506	0.05471588	0.67669541	0.00299383	1440.473684	28.29824561	0.02831338	0.05563245	0.4993289	0.00309497	447.5526316	14.26842105	0.08916058	0.05405958	0.8557772	0.00292244	987.497076	23.11111111	0.03660337	0.05624381	0.65857379	0.00316337	40047.31944	167.4490741	0.10259553	0.09516113	-0.3837418	0.00905564	32223.66176	135.7696078	0.11710641	0.08707019	-0.11364294	0.00758122	22145.1629	93.79638009	0.18731319	0.09190089	0.23578629	0.00844577	31600.33333	132.9117647	0.13083564	0.09268466	-0.08934924	0.00859045
3	437.3722222	15.10555556	0.0732748	0.05665577	0.78669679	0.00320988	1403.397661	26.59064327	0.05168676	0.05729801	0.29306087	0.00328306	1160.605263	21.16315789	0.08558006	0.05482281	0.41588979	0.00300554	1449.953216	26.09356725	0.0476926	0.0560916	0.26569828	0.00314627	29006.42593	131.7037037	0.04293789	0.06588078	-0.11497066	0.00434028	29314.67157	132.122549	0.06131262	0.06306216	-0.13327345	0.00397684	22386.79186	104.1312217	0.10543699	0.06688573	0.13475042	0.0044737	24439.63235	112.4754902	0.07692136	0.0654921	0.05361604	0.00428922
3	490.6277778	16.32777778	0.06630235	0.05443311	0.89554579	0.00296296	1523.052632	25.61403509	0.06979608	0.05624381	0.66576892	0.00316337	1082.747368	19.14736842	0.10530877	0.05801423	0.76820587	0.00336565	1113.157895	22.03508772	0.06015541	0.05744703	0.75761905	0.00330016	32571.74074	145.1851852	0.0786141	0.06684967	-0.21642676	0.00446888	25425.12745	116.0980392	0.07135759	0.06521635	0.0527973	0.00425317	22489.19005	102.7375566	0.06047233	0.06334842	0.16297776	0.00401302	28143.44118	127.5588235	0.07379247	0.06410146	-0.04935759	0.004109
3	2019.866667	34.53333333	0.02523107	0.05299662	0.60666618	0.00280864	3134.064327	43.15204678	0.03727128	0.05532423	0.38446517	0.00306077	1064.484211	24.18947368	0.04143343	0.05263158	0.79458126	0.00277008	2206.046784	36.09356725	0.03458287	0.05485866	0.56533151	0.00300947	33426.77315	158.337963	0.01582642	0.05791665	-0.41495683	0.00335434	31405.55882	150.0196078	0.01953982	0.05923062	-0.32887075	0.00350827	13595.12217	72.79638009	0.07664674	0.06087613	0.4244093	0.0037059	31597.48039	150.4313726	0.02206981	0.05902742	-0.33188314	0.00348424
3	429.6777778	13.87777778	0.11328856	0.0595767	0.87280916	0.00354938	1099.087719	19.8128655	0.10325488	0.05949412	0.66699487	0.00353955	622.2789474	14.38421053	0.15644975	0.06478176	0.81192522	0.00419668	690.497076	17.29239766	0.10986662	0.06257583	0.79085316	0.00391573	27938.53241	137.9675926	0.02017377	0.05688984	-0.22557009	0.00323645	26383.33824	131.0637255	0.01505283	0.05872132	-0.16017958	0.00344819	16308.26244	85.99095023	0.05505969	0.05864924	0.28029921	0.00343973	27992.43137	137.1470588	0.01262862	0.05882353	-0.2303548	0.00346021
3	1051.15	21.11666667	0.1071663	0.05733269	0.84484672	0.00328704	3118.321637	38.54385965	0.06934076	0.05759566	0.51202752	0.00331726	3099.747368	36.6	0.05805267	0.05444253	0.5173812	0.00296399	3631.415205	38.5380117	0.05856687	0.05669801	0.42613046	0.00321466	25843.66667	130.6203704	0.02207144	0.05717171	-0.24910206	0.0032686	18791.9951	101.3676471	0.03007595	0.05810426	0.08821474	0.00337611	15761.76471	85.05882353	0.04358007	0.05899731	0.24697103	0.00348068	19744.16176	106.7009804	0.03699124	0.05820756	0.04305173	0.00338812
3	1273.744444	23.53333333	0.1051049	0.06186405	0.76848213	0.00382716	6606.05848	55.20467836	0.03663369	0.0571486	-0.18988224	0.00326596	5962.4	49.86315789	0.04656295	0.05380276	-0.09877494	0.00289474	6183.192982	51.68421053	0.03067163	0.05563245	-0.11813581	0.00309497	29509.76389	141.5601852	0.03231386	0.05865213	-0.24066753	0.00344007	25516.81373	126.9705882	0.02794729	0.05851635	-0.08170758	0.00342416	21176.77376	102.9909502	0.06681707	0.05899731	0.11153008	0.00348068	28148.01961	137.9901961	0.01944258	0.0584136	-0.19268565	0.00341215
3	2177.922222	32.16666667	0.04932206	0.05555556	0.71708468	0.00308642	5964.619883	57.84795322	0.02475362	0.05532423	0.22704191	0.00306077	5716.994737	57.96315789	0.03098792	0.05418753	0.25648862	0.00293629	6328.877193	61.43859649	0.02905132	0.0560916	0.18200002	0.00314627	31899.62037	141.8703704	0.04725011	0.06473209	-0.19849838	0.00419024	29502.5049	131.2696078	0.0565589	0.06503186	-0.10578025	0.00422914	21763.47964	100.2579186	0.06393657	0.0640715	0.18397325	0.00410516	31201.36275	138.1078431	0.03969843	0.06558377	-0.17065441	0.00430123
3	2197.233333	31.55555556	0.08357439	0.05610836	0.61835353	0.00314815	4686.935673	50.16374269	0.0543514	0.05935024	0.18466302	0.00352245	3885.284211	40.73684211	0.08325125	0.05668595	0.33940704	0.0032133	4607.719298	48.79532164	0.04126927	0.05669801	0.2112858	0.00321466	34164.71759	155.912037	0.03337497	0.05745219	-0.33830081	0.00330075	22772.51961	107.5294118	0.05878468	0.05933195	0.10377439	0.00352028	25626.12217	118.5656109	0.03222269	0.06053886	-0.01199078	0.00366495	23619.5049	111.4460784	0.03629727	0.0584136	0.07083936	0.00341215
3	4432.311111	42.52222222	0.04941459	0.05541649	0.0725886	0.00307099	3852.526316	39.23976608	0.05059586	0.05744703	0.18053325	0.00330016	1153.805263	20.35263158	0.13059415	0.06563139	0.78550325	0.00430748	5537.432749	49.61988304	0.02306111	0.0581864	-0.17018958	0.00338566	33768.59259	158.2962963	0.02593453	0.06089327	-0.48980269	0.00370799	19417.79902	99.70098039	0.05854061	0.06190849	0.14597312	0.00383266	27523.75566	130.0361991	0.03768981	0.06087613	-0.1948635	0.0037059	18781.69608	97.7745098	0.05726002	0.05993637	0.17657765	0.00359237
3	2066.65	31.77222222	0.03879968	0.05314202	0.73788072	0.00282407	6078.918129	55.25730994	0.01378417	0.05501429	0.23800793	0.00302657	4354.021053	46.44210526	0.03012046	0.05143374	0.45246422	0.00264543	4068.684211	47.30409357	0.02482165	0.05423169	0.49155963	0.00294108	30655.81019	144.4953704	0.04619374	0.05800909	-0.25733265	0.00336505	21981.02941	108.8039216	0.04362579	0.05861893	0.09230563	0.00343618	23950.90045	114.1040724	0.03997645	0.06045425	0.01671818	0.00365472	23007.66667	112.4215686	0.0448677	0.05872132	0.04970999	0.00344819
3	815.7833333	20.92777778	0.07104822	0.05541649	0.73016114	0.00307099	2000.280702	32.29239766	0.04385015	0.0560916	0.2009301	0.00314627	1995.263158	28.86315789	0.07359549	0.05507487	0.238814	0.00303324	2232.368421	31.70175439	0.05809133	0.05654702	0.07847983	0.00319757	30039.97685	138.4490741	0.03225267	0.05946867	-0.17364471	0.00353652	23961.17157	113.622549	0.04200532	0.05872132	0.06324444	0.00344819	25240.99548	114.6334842	0.06134753	0.06162823	0.01665009	0.00379804	28425.02941	131.9509804	0.04446941	0.06013649	-0.11085545	0.0036164
3	1373.116667	27.21666667	0.06273232	0.05624571	0.6949164	0.00316358	2816.994152	37.54385965	0.04590244	0.05654702	0.36206626	0.00319757	2946.326316	39.95789474	0.0483507	0.05289408	0.36238099	0.00279778	3941.380117	46.37426901	0.03304116	0.05547856	0.11614512	0.00307787	36390.56944	156.7083333	0.09741193	0.08710596	-0.33871819	0.00758745	25580.5049	112.9362745	0.10746833	0.08651648	0.05735786	0.0074851	29127.70588	126.2217195	0.10425074	0.0788941	-0.06648341	0.00622428	25691.14216	112.0931373	0.09364467	0.08187889	0.05524427	0.00670415
3	3510.588889	37.61111111	0.08158333	0.05569427	0.4652946	0.00310185	5421.02924	51.20467836	0.02749381	0.05485866	0.07092776	0.00300947	3948.642105	42.98947368	0.06266142	0.05380276	0.32854932	0.00289474	4933.187135	48.54385965	0.04643178	0.0560916	0.16177164	0.00314627	31284.31019	149.0416667	0.05537492	0.06296977	-0.36097937	0.00396519	22149.75	108.504902	0.05323889	0.06043543	0.03280662	0.00365244	22777.78733	114.0588235	0.06551792	0.06121154	0.00543797	0.00374685	22473.07353	110.1813726	0.04483356	0.06083173	0.01918961	0.0037005
3	1509.333333	27.23333333	0.07367655	0.05555556	0.55315259	0.00308642	2991.233918	40.33333333	0.02143192	0.05578592	0.09467049	0.00311207	2682.252632	38.55789474	0.01070682	0.05367389	0.20599937	0.00288089	3096.105263	42.10526316	0.01454918	0.05593897	0.07404734	0.00312917	32606.22685	149.1342593	0.09330152	0.08716746	-0.29970004	0.00759817	22008.46569	106.8872549	0.09684848	0.08128982	0.12176219	0.00660804	23559.86425	106.3710407	0.07706332	0.0801812	0.06240011	0.00642902	25859.89216	122.3039216	0.08619937	0.0694108	-0.02972769	0.00481786
3	1159.522222	24.33333333	0.03665675	0.05386311	0.50173536	0.00290123	2205.80117	33.74269006	0.04589788	0.05654702	-0.00262954	0.00319757	1762.9	29.1	0.05807676	0.05418753	0.28562875	0.00293629	2140.912281	32.64327485	0.04816945	0.05639562	0.0621536	0.00318047	30534.99537	142.5416667	0.04204107	0.05910715	-0.2541663	0.00349366	27977.82843	131.8186275	0.04035571	0.06033595	-0.15092456	0.00364043	17946.45701	84.60180995	0.06119856	0.0601997	0.26569658	0.003624	26024.95098	123.9313726	0.03364301	0.06043543	-0.06895875	0.00365244
3	499	14.41111111	0.14699957	0.06260793	0.84635494	0.00391975	2454.695906	28.97660819	0.10895061	0.0604917	0.21052955	0.00365925	1889.621053	24.44210526	0.14404313	0.05942942	0.40158871	0.00353186	1599.77193	22.80116959	0.10529001	0.05935024	0.47842672	0.00352245	31424.46759	137.0509259	0.08662413	0.06700979	-0.1514167	0.00449031	27081.63235	119.0441177	0.07294665	0.06667388	0.00904518	0.00444541	25042.01357	110.1855204	0.08520637	0.07147316	0.08671172	0.00510841	27624.05392	121.2696078	0.06416859	0.06694363	-0.00733645	0.00448145
3	2956.761111	33.98333333	0.06097603	0.05719795	0.45150336	0.0032716	2707.538012	32.50877193	0.08901479	0.06188892	0.43768298	0.00383024	3131.384211	35.92105263	0.06690082	0.05469634	0.32636345	0.00299169	5715.146199	48.85380117	0.03603951	0.05803928	-0.16662659	0.00336856	31067.60648	138.2361111	0.07969736	0.07104634	-0.15106909	0.00504758	24902.5	112.8333333	0.07385922	0.06810022	0.06850141	0.00463764	24564.66063	111.5113122	0.1082006	0.07168769	0.0804183	0.00513912	25290.71078	114.0245098	0.06758194	0.06622184	0.05394166	0.00438533
3	996.5666667	19.35555556	0.11466655	0.05786852	0.61328136	0.00334877	1496.017544	25.45614035	0.0842683	0.05847953	0.36860469	0.00341986	868.3263158	19.07368421	0.08559102	0.05644108	0.6531065	0.0031856	1501.017544	25.15789474	0.05177792	0.0581864	0.36965035	0.00338566	26563.83796	127.9861111	0.04736339	0.05883456	-0.16495987	0.00346151	22695.97549	112.7794118	0.06299791	0.06063391	0.02348435	0.00367647	20351.33484	99.79638009	0.11632934	0.06696221	0.12700248	0.00448394	20451.2549	104.3627451	0.05315949	0.06229542	0.11726008	0.00388072
3	1010.077778	23.46666667	0.0664888	0.05485672	0.37738447	0.00300926	1268.929825	26.85964912	0.06348124	0.05847953	0.22144495	0.00341986	468.7578947	13.48421053	0.13339961	0.05872609	0.72187197	0.00344875	1202.380117	25.05847953	0.071208	0.0571486	0.26245986	0.00326596	33343.22222	157.8055556	0.03090163	0.05754538	-0.40015747	0.00331147	28216.51961	135.9901961	0.04544721	0.06181137	-0.18769737	0.00382065	19791.97738	96.6561086	0.03550985	0.05838682	0.16285615	0.00340902	26233.16176	128.7990196	0.03175327	0.05892557	-0.10192095	0.00347222
3	948.2388889	21.90555556	0.0496727	0.05386311	0.79217486	0.00290123	4363.093567	46.67251462	0.04437947	0.05485866	0.06477359	0.00300947	4021.352632	45.44736842	0.02859594	0.05276299	0.17987266	0.00278393	4290.730994	49.10526316	0.01543305	0.05470259	0.07996106	0.00299237	40258.09722	166.4305556	0.10949548	0.08473614	-0.35686955	0.00718021	34157.2402	141.6127451	0.08679404	0.08574929	-0.14722384	0.00735294	28670.91855	118.9366516	0.10698807	0.08410692	0.03395579	0.00707397	33897.22549	140.6078431	0.11108697	0.08651648	-0.1387947	0.0074851
3	782.4555556	17.93333333	0.0953786	0.06123724	0.60128354	0.00375	1824.421053	26.07017544	0.07278626	0.06105442	-0.00624963	0.00372764	1186.452632	20.03157895	0.10032329	0.05848977	0.32464649	0.00342105	1133.005848	19.88304094	0.08750618	0.06243905	0.37497979	0.00389864	38633.46759	169.7731482	0.05713264	0.07005901	-0.45163087	0.00490826	28865.48529	131.1813726	0.06025978	0.06730162	-0.09413276	0.00452951	25661.0724	114.4841629	0.09721134	0.07345105	0.02878805	0.00539506	28972.77451	131.4705882	0.0602816	0.06558377	-0.09766823	0.00430123
3	2760.561111	33.41666667	0.06007474	0.05853141	0.6681157	0.00342593	7025.918129	61.26315789	0.03080858	0.05532423	0.13088372	0.00306077	6134.552632	59.23684211	0.03637949	0.05405958	0.26217407	0.00292244	7110.754386	64.74269006	0.03062423	0.05516948	0.11920373	0.00304367	41401.68519	177.1759259	0.05907501	0.06398275	-0.47314673	0.00409379	32118.29902	139.8970588	0.03882764	0.06428861	-0.14480843	0.00413303	24010.40271	105.2533937	0.06555963	0.06634787	0.14688921	0.00440204	30365.01961	133.2352941	0.04433957	0.06219891	-0.08208862	0.0038687
3	1613.133333	27.68888889	0.07215107	0.05513731	0.6982186	0.00304012	3740.157895	45.9005848	0.0233219	0.05485866	0.28366565	0.00300947	3235.757895	42.45263158	0.02028347	0.0521026	0.38828242	0.00271468	3953.380117	47.96491228	0.02168301	0.05563245	0.23619669	0.00309497	35386.26852	159.0462963	0.05172593	0.0593785	-0.36635275	0.00352581	25889.88725	120.8676471	0.0672918	0.06171411	-0.00647431	0.00380863	25993.30769	117.6515837	0.05418336	0.0618769	-0.00731921	0.00382875	25333.63235	118.6911765	0.03955132	0.06053475	0.01525348	0.00366446
3	326.5722222	12.05	0.10095292	0.05651942	0.81774396	0.00319444	2094.643275	32	0.05012427	0.0569988	-0.13571516	0.00324886	1855.178947	30.14736842	0.04880257	0.05315529	-0.00818131	0.00282548	1629.426901	29.04093567	0.04038503	0.05578592	0.11696535	0.00311207	42944.76852	178.6666667	0.06899489	0.07097088	-0.46332431	0.00503687	27507.95098	116.3823529	0.08276677	0.07009975	0.06132129	0.00491398	33180.31674	139.8552036	0.07269559	0.07111418	-0.13618855	0.00505723	28134.10784	119.1862745	0.07540035	0.07112068	0.03981492	0.00505815
3	1041.361111	19.25	0.10713823	0.05866309	0.47080359	0.00344136	1715.549708	26.64912281	0.07823455	0.0581864	0.05855065	0.00338566	1346.710526	23.01578947	0.10019825	0.05607178	0.30753952	0.00314404	1520.116959	25.89473684	0.07236695	0.05744703	0.17868944	0.00330016	28519.06481	128.6296296	0.18473065	0.16937739	-0.06476121	0.0286887	27273.52451	122.9166667	0.17233503	0.15563243	-0.02306377	0.02422145	19623.55656	88.7239819	0.19546406	0.15837104	0.25530817	0.02508139	28279.0098	126.872549	0.17768169	0.14779229	-0.06067051	0.02184256
3	515.1666667	16.72222222	0.06558356	0.05471588	0.83637939	0.00299383	2486.116959	35.74269006	0.03929954	0.05516948	0.20524906	0.00304367	2180.5	32.84736842	0.05827618	0.05236776	0.29543829	0.00274238	2120.19883	33.28654971	0.05081205	0.05516948	0.32908301	0.00304367	25014.19444	105.3796296	0.33449047	0.27692771	-0.00979293	0.07668896	22825.79412	96.41176471	0.31919101	0.2542176	0.08301719	0.06462659	18688.33484	78.53393665	0.36938146	0.28494215	0.23214783	0.08119203	22555.44118	95.06862745	0.3601589	0.26583817	0.09284747	0.07066993
3	1135.005556	25.66111111	0.0350422	0.05371967	0.80862518	0.0028858	3187.865497	43.05847953	0.02424793	0.05454608	0.4391014	0.00297527	3382.447368	44.75263158	0.0283078	0.05302485	0.39771037	0.00281163	3747.789474	46.50292398	0.01803883	0.05485866	0.33019183	0.00300947	40911.71296	174.4907407	0.03480124	0.06928995	-0.44623953	0.0048011	29354.95098	127.9509804	0.08628353	0.06685383	-0.03393055	0.00446943	25580.42534	110.7511312	0.08331908	0.06899525	0.10050653	0.00476034	31183.66667	134.9411765	0.06839076	0.06739082	-0.09826602	0.00454152
3	427.6777778	14.96666667	0.06855413	0.05371967	0.91026161	0.0028858	4634.380117	50.38011696	0.02737397	0.05470259	0.03755215	0.00299237	4537.678947	50.78421053	0.02050214	0.05196952	0.08807954	0.00270083	4075.187135	48.4619883	0.02150357	0.05470259	0.15339765	0.00299237	28457.72222	131.8981482	0.03966448	0.05837741	-0.13093223	0.00340792	24878.38725	118.2107843	0.04464161	0.05902742	0.0115696	0.00348424	23833.14932	112.2443439	0.02981953	0.0601997	0.05524347	0.003624	27870	129.6862745	0.04850858	0.06151912	-0.10643503	0.0037846
3	597.6777778	15.47777778	0.13201513	0.06382847	0.70728481	0.00407407	1142.157895	22.21637427	0.11749844	0.06230198	0.43356022	0.00388154	893.0368421	20.42631579	0.08800229	0.05607178	0.54845774	0.00314404	1124.251462	22.8128655	0.07838485	0.0587712	0.43296965	0.00345405	33850.35648	150.1527778	0.06991685	0.07149743	-0.30414499	0.00511188	25969.98039	119.6372549	0.06690651	0.06906374	-0.00829676	0.0047698	25151.21267	114.0633484	0.0951838	0.0690694	0.01957764	0.00477058	24730.69118	115.25	0.08862992	0.07035637	0.03977321	0.00495002
3	174.0111111	6.78888889	0.32361477	0.09860133	0.53618956	0.00972222	348.2280702	10.4502924	0.24070484	0.09438604	0.0922361	0.00890872	217.0736842	8.63157895	0.25750039	0.09561001	0.41296268	0.00914127	322.4736842	10.25146199	0.24580213	0.09292543	0.15158055	0.00863514	35031.49537	148.7361111	0.10293149	0.08052096	-0.21820511	0.00648362	27265.0098	116.2745098	0.11294833	0.07434192	0.05235533	0.00552672	26412.83258	112.8144796	0.09645704	0.07537706	0.07644801	0.0056817	30470.18627	129.1960784	0.10840697	0.0781244	-0.06085435	0.00610342
3	649.5222222	17.41111111	0.09771085	0.05839943	0.82770511	0.00341049	3857.093567	44.70760234	0.02949299	0.05423169	0.01101036	0.00294108	3794.152632	42.95263158	0.05950825	0.05289408	0.00566981	0.00279778	3961.081871	44.70760234	0.03104915	0.05454608	-0.01644281	0.00297527	31771.46296	139.0833333	0.23643907	0.18779983	-0.23171432	0.03526878	24019.37255	107.254902	0.23319575	0.17191841	0.0742995	0.02955594	24956.54751	110.040724	0.23034284	0.17483872	0.03825161	0.03056858	25277.58333	112.75	0.22593888	0.17181355	0.02404399	0.0295199
3	1750.527778	24.49444444	0.10794906	0.06431021	0.57609774	0.0041358	3331.959064	38.8128655	0.0655859	0.0571486	0.1673339	0.00326596	2547.836842	34.54210526	0.07439335	0.05594814	0.33758396	0.00313019	3611.853801	41.05847953	0.04134353	0.05593897	0.09648776	0.00312917	34705.62963	149.6388889	0.06405989	0.07378415	-0.2509275	0.0054441	30024.18627	130.6372549	0.07173184	0.07311977	-0.08100031	0.0053465	19309.95023	84.63800905	0.15416893	0.08138509	0.30002445	0.00662353	31848.68137	137.5833333	0.07387635	0.07078201	-0.14706538	0.00501009
3	1106.161111	20.35	0.13011159	0.06334308	0.74821431	0.00401235	2156.05848	29.57894737	0.10562118	0.0603502	0.49049717	0.00364215	1826.078947	27.17368421	0.0765417	0.05532578	0.56040634	0.00306094	2285.795322	31.47953216	0.07676833	0.0589165	0.47274467	0.00347115	40936.125	174.6712963	0.06329933	0.0740017	-0.45174796	0.00547625	27240.19118	119.495098	0.06568813	0.0688023	0.03587718	0.00473376	26539.50226	113.9366516	0.07482419	0.06965975	0.06494834	0.00485248	26954.95098	118.1666667	0.10755495	0.06739082	0.04609203	0.00454152
3	544.0888889	15.88888889	0.06358743	0.05569427	0.85472075	0.00310185	1879.707602	30.25730994	0.05868004	0.0571486	0.4957976	0.00326596	1862.442105	28.95789474	0.0392298	0.05354471	0.49453826	0.00286704	1827.251462	29.71929825	0.05317828	0.05501429	0.50908825	0.00302657	37116.82407	161.537037	0.03136925	0.06389895	-0.35736365	0.00408308	27998.51961	123.9509804	0.06528242	0.06267996	-0.02669696	0.00392878	26991.72398	118.321267	0.05810491	0.06832429	0.00938801	0.00466821	26998.09314	119.8970588	0.04656388	0.06658371	0.01164151	0.00443339
3	1186.794444	17.83888889	0.19211531	0.06849349	0.50320692	0.00469136	1579.906433	22.56140351	0.11513687	0.06271231	0.27464591	0.00393283	724.5842105	15.58421053	0.15558817	0.06402908	0.65078335	0.00409972	1216.19883	19.23976608	0.15086764	0.06446026	0.45560085	0.00415512	33373.53704	147.0277778	0.07929146	0.06921258	-0.23350433	0.00479038	25902.67647	116.5196078	0.09444725	0.06792356	0.03874236	0.00461361	28587.69231	127.122172	0.05922668	0.06757097	-0.06387116	0.00456584	26178.57353	117.7205882	0.08289152	0.06712286	0.02758044	0.00450548
3	603.6277778	15.60555556	0.09433576	0.05760123	0.70350976	0.0033179	2026.654971	29.97660819	0.05924299	0.05654702	0.04791801	0.00319757	1766.552632	28.25789474	0.07037724	0.05557556	0.23726995	0.00308864	1792.385965	29.20467836	0.05878051	0.05729801	0.15497467	0.00328306	38883.67593	175.4537037	0.03536421	0.06062871	-0.52625328	0.00367584	24962.36765	117.2107843	0.04308858	0.06033595	0.01641509	0.00364043	26116.56109	120.2986425	0.06513099	0.06070773	-0.02321699	0.00368543	27012.67157	125.9656863	0.04532535	0.06093041	-0.06258298	0.00371251
3	411.7555556	13.94444444	0.10436831	0.05746711	0.80090079	0.00330247	1247.023392	25.07017544	0.06458259	0.0581864	0.28506496	0.00338566	1039.073684	22.95789474	0.0511888	0.05444253	0.42746993	0.00296399	1122.865497	24.65497076	0.04105467	0.05774391	0.37295893	0.00333436	26517.7963	134.3981482	0.03113722	0.0585607	-0.24966387	0.00342936	20523.85784	110.0343137	0.02135642	0.05983606	0.03541568	0.00358035	20552.52489	108.8687783	0.04819442	0.05882353	0.03437488	0.00346021	19769.10294	107.5637255	0.02649469	0.05800078	0.06819516	0.00336409
3	778.0722222	19.37222222	0.06878695	0.05624571	0.8632524	0.00316358	4645.122807	46.92397661	0.02546481	0.05407381	0.21553783	0.00292398	4722.173684	46.18421053	0.04795678	0.05315529	0.19446726	0.00282548	5315.391813	50.9005848	0.04638475	0.05563245	0.10400843	0.00309497	37603.48611	162.6435185	0.13210511	0.10936122	-0.37571482	0.01195988	29436.05882	129.372549	0.08574733	0.08180549	-0.07734564	0.00669214	20886.819	92.74660633	0.14346152	0.09184517	0.23432371	0.00843554	28021.60294	123.3284314	0.13415457	0.09222984	-0.02553758	0.00850634
3	1056.4	20.65555556	0.09666444	0.05638273	0.77832262	0.00317901	2525.649123	32.1871345	0.0602993	0.05639562	0.4360437	0.00318047	1927.536842	28.35789474	0.08978346	0.05545081	0.59899341	0.00307479	1645.690058	26.75438596	0.05930837	0.05654702	0.64721984	0.00319757	32299.58333	148.5277778	0.02727784	0.06027415	-0.27557705	0.00363297	27657.11275	129.8284314	0.0319519	0.06161669	-0.10018906	0.00379662	24112.89593	112.9502262	0.05235062	0.06204212	0.04596141	0.00384923	25194.2402	119.1617647	0.03259273	0.06053475	-0.0024519	0.00366446
3	1168.744444	21.88888889	0.05479203	0.05527708	0.6598418	0.00305556	2270.865497	31.20467836	0.03798515	0.0569988	0.26551947	0.00324886	2076.415789	27.77368421	0.07118799	0.05482281	0.38269505	0.00300554	2150.350877	30.58479532	0.05428479	0.05744703	0.34123735	0.00330016	31182.43056	144.4398148	0.05165089	0.06185365	-0.25375207	0.00382587	27539.27451	129.1666667	0.04548603	0.06258405	-0.10277237	0.00391676	23053.23529	106.3846154	0.06383484	0.06884672	0.08252812	0.00473987	26589.10294	125.0931373	0.07956414	0.06248798	-0.06764031	0.00390475
3	3576.005556	40.43888889	0.08473739	0.06358624	0.61310106	0.00404321	10021.39766	75.98245614	0.00849648	0.05563245	-0.05552473	0.00309497	7610.342105	64.56315789	0.02534424	0.05249984	0.20096008	0.00275623	7352.479532	62.60818713	0.04158077	0.05578592	0.22296551	0.00311207	31003.99074	136.6759259	0.13484178	0.10105963	-0.1566473	0.01021305	28400.90196	127.5	0.06358729	0.07498558	-0.06493477	0.00562284	18773.44344	84.83710407	0.18173118	0.08872702	0.29581924	0.00787248	29527.84804	132.2009804	0.09365625	0.07987339	-0.10738605	0.00637976
3	526.2611111	12.82777778	0.22513832	0.07463905	0.77826277	0.00557099	851.5614035	16.91812865	0.19309552	0.07078198	0.57475125	0.00501009	975.931579	17.35263158	0.17717528	0.06852219	0.53497529	0.00469529	1348.134503	21.50292398	0.15772326	0.06641998	0.34004594	0.00441161	34939.85648	157.0601852	0.02861411	0.05919774	-0.33630162	0.00350437	26229.84314	121.6666667	0.04538517	0.06142139	-0.00438094	0.00377259	24996.57466	114.5565611	0.04170454	0.06212457	0.04291534	0.00385946	25159.71569	116.754902	0.0551682	0.06093041	0.03765615	0.00371251
3	1359.2	23.3	0.06165685	0.05610836	0.61729243	0.00314815	2847.345029	35.40350877	0.06370536	0.05774391	0.02925611	0.00333436	2632.242105	31.92631579	0.07542962	0.05680798	0.17065224	0.00322715	2804.064327	35.64327485	0.03329734	0.05669801	0.11297175	0.00321466	41949.66667	175.712963	0.0610691	0.07443489	-0.45209035	0.00554055	26661.67647	115.0392157	0.11801654	0.06984219	0.0724001	0.00487793	30817.76018	130.2217195	0.07771991	0.07024513	-0.07023074	0.00493438	26707.82353	115.6862745	0.09508649	0.07336583	0.07064126	0.00538255
3	976.9166667	20.75	0.10299487	0.0580017	0.52649365	0.0033642	1659.438596	28.87719298	0.05217515	0.05744703	0.15689048	0.00330016	903.6736842	21.09473684	0.0578287	0.05431518	0.52242286	0.00295014	1224.549708	25.32163743	0.04515399	0.0571486	0.38958574	0.00326596	33707.86111	152.287037	0.05442133	0.06141898	-0.28803542	0.00377229	23706.78922	111.5637255	0.06141575	0.06200544	0.09499522	0.00384468	30128.61538	137.0045249	0.03006785	0.06062335	-0.15586448	0.00367519	25062.41667	116.622549	0.04389908	0.06043543	0.0415153	0.00365244
3	682.1944444	12.91666667	0.24717322	0.07359801	0.56986679	0.00541667	778.9239766	14.58479532	0.15985669	0.06718787	0.44956106	0.00451421	395.4947368	9.56842105	0.2239874	0.069326	0.73336163	0.00480609	872.3157895	15.35672515	0.16332148	0.06603269	0.41400554	0.00436032	45789.66667	194.7222222	0.05326528	0.07157234	-0.63496687	0.0051226	41153.14216	175.5735294	0.03248224	0.07035637	-0.46904902	0.00495002	16514.69683	72.96832579	0.07919019	0.06611601	0.40652121	0.00437133	39340.55882	168.5490196	0.04228509	0.0641951	-0.40462049	0.00412101
3	1174.288889	23.64444444	0.0449891	0.05443311	0.69288213	0.00296296	2763.754386	40.73684211	0.01711706	0.05563245	0.28963011	0.00309497	2672.342105	39.61578947	0.02267403	0.05223535	0.33518627	0.00272853	3024.783626	40.16374269	0.04282273	0.05563245	0.21468433	0.00309497	27951.63426	131.1990741	0.05198666	0.06628621	-0.16977098	0.00439386	23295.64216	114.2892157	0.06932562	0.06296683	0.01397625	0.00396482	22870.1629	111.3484163	0.06612875	0.06502311	0.03481628	0.00422801	25158.11275	122.2205882	0.06477143	0.06190849	-0.06458315	0.00383266
3	329.3611111	12.22777778	0.12313646	0.05970607	0.68620616	0.00356481	706.9649123	18.30994152	0.10119551	0.05759566	0.30643934	0.00331726	738.0473684	18.57368421	0.10419152	0.05532578	0.34530823	0.00306094	841.1754386	20.18128655	0.05515458	0.05847953	0.18155355	0.00341986	31028.625	143.125	0.0544312	0.06159322	-0.24769815	0.00379372	27712.08333	132.1715686	0.05972629	0.06493942	-0.12851236	0.00421713	20077.42081	96.74208145	0.08523741	0.06525885	0.18419256	0.00425872	26854.93137	128.3039216	0.07569843	0.06391375	-0.09332992	0.00408497
3	1022.5	20.06666667	0.0811453	0.05638273	0.75811081	0.00317901	3501.71345	42.98830409	0.03286831	0.05516948	0.18216309	0.00304367	3170.210526	41.44210526	0.02376258	0.05289408	0.25906811	0.00279778	3482.432749	43.97660819	0.01527846	0.05438911	0.18887287	0.00295818	40733.5	167.8611111	0.14268108	0.0990243	-0.39641148	0.00980581	35356.26961	146.3676471	0.12903521	0.09479941	-0.21403467	0.00898693	20015.29412	83.71040724	0.20054369	0.09995802	0.31228095	0.00999161	31764.35784	132.1617647	0.16229014	0.09943854	-0.09078938	0.00988802
3	237.55	12.28333333	0.09070748	0.05918688	0.50275014	0.00350309	324.0643275	14.07602339	0.06825305	0.06063287	0.30981877	0.00367634	125.0368421	7.37368421	0.17299972	0.06315789	0.72341839	0.00398892	298.502924	13.55555556	0.06481285	0.05906143	0.36977474	0.00348825	40651.47685	177.2916667	0.06571252	0.06364688	-0.49036793	0.00405093	29260.88235	130.0490196	0.04500301	0.06151912	-0.06915452	0.0037846	24981.59276	111.918552	0.05228077	0.06541553	0.08868457	0.00427919	27008.26961	120.5245098	0.07182543	0.06248798	0.01401122	0.00390475
3	2269.072222	29.05	0.09056794	0.05610836	0.69411348	0.00314815	5154.479532	46.93567251	0.06816625	0.05729801	0.20356281	0.00328306	3478.515789	36.34736842	0.10333357	0.05456958	0.45910092	0.00297784	3586.385965	37.94152047	0.07387221	0.05563245	0.44598014	0.00309497	38959.22685	163.3194444	0.08924176	0.07457872	-0.33148618	0.00556199	23984.71078	102.3088235	0.12031823	0.07245954	0.1803803	0.00525038	29524.9457	125.0904977	0.10977341	0.07455772	-0.00893615	0.00555885	27761.55882	117.127451	0.083943	0.07154176	0.0516706	0.00511822
3	1303.733333	23.96666667	0.06971588	0.05583264	0.77447369	0.00311728	2247.824561	32.99415205	0.03275868	0.05485866	0.59576799	0.00300947	1102.736842	22.29473684	0.08159718	0.05545081	0.80328932	0.00307479	1441.450292	23.8128655	0.09329191	0.0569988	0.73466811	0.00324886	32736.45833	152.4398148	0.04143122	0.05892557	-0.34641825	0.00347222	29610.63235	140.1813726	0.02413205	0.06181137	-0.22103133	0.00382065	19560.41176	96.24886878	0.04945502	0.06179412	0.19729121	0.00381851	28207.18137	133.7892157	0.03027457	0.05963493	-0.16035127	0.00355632
3	133.3166667	7.75	0.17936633	0.06236096	0.66519695	0.00388889	97.74853801	7.30409357	0.14785315	0.06257583	0.75454995	0.00391573	128.8052632	8.21578947	0.13396216	0.0591959	0.68448825	0.00350416	285.0292398	12.25730994	0.12052867	0.05906143	0.2833095	0.00348825	22822.16667	122.4444444	0.01814996	0.05651183	-0.11260918	0.00319359	21984.39706	116.2107843	0.01720426	0.057585	-0.07932034	0.00331603	19759.9276	102.3529412	0.03389428	0.05934334	0.0306388	0.00352163	20064.48529	107.7696078	0.0347978	0.05851635	0.0146523	0.00342416
3	928.6055556	22.07222222	0.07949053	0.05569427	0.75618044	0.00310185	1680.064327	29.59649123	0.03108753	0.05578592	0.53455	0.00311207	1895.573684	31.08947368	0.06741541	0.05328541	0.49169417	0.00283934	2396.923977	36.87719298	0.02054303	0.05454608	0.36235593	0.00297527	28598.70833	135.1990741	0.11627302	0.10174658	-0.19017381	0.01035237	20635.44608	102.8186275	0.1345042	0.10415946	0.14177833	0.01084919	18590.65611	92.05882353	0.15330748	0.11855722	0.23027419	0.01405581	22749.95098	111.0686275	0.14354006	0.09711575	0.05450947	0.00943147
3	495.4333333	15.82222222	0.0999621	0.0567918	0.89271922	0.00322531	4061.146199	41.33333333	0.05485023	0.05578592	0.14845218	0.00311207	4072.405263	41.68947368	0.05368195	0.05380276	0.15597707	0.00289474	4095.02924	43.47368421	0.03007074	0.05532423	0.1395669	0.00306077	27082.62963	125.8888889	0.05765227	0.06271397	-0.08355864	0.00393304	24032.63725	114.9509804	0.07797175	0.06181137	0.02569111	0.00382065	23054.76018	110.2171946	0.06286406	0.06286174	0.06907367	0.0039516	27016.11765	126.5980392	0.0299449	0.06229542	-0.09484189	0.00388072
3	1420.044444	23.95555556	0.05578615	0.05719795	0.62140735	0.0032716	2280.350877	33.01754386	0.03905061	0.05729801	0.40590633	0.00328306	1502.147368	26.16842105	0.08850633	0.05789474	0.60750791	0.0033518	2124.473684	32.12280702	0.05283748	0.0571486	0.44629699	0.00326596	27617.75	130.3981482	0.0416345	0.06106901	-0.11705067	0.00372942	24348.27941	116.9362745	0.03999814	0.05983606	0.00069783	0.00358035	25853.00452	119.7556561	0.02827168	0.06112786	-0.05989861	0.00373661	22538.5	109.5980392	0.06625601	0.06171411	0.07690872	0.00380863
3	2298.461111	32.11666667	0.08403109	0.06358624	0.55251418	0.00404321	3672.269006	43.61403509	0.07834089	0.06243905	0.29541706	0.00389864	3301.442105	40.30526316	0.07122134	0.06337681	0.38421098	0.00401662	4495.421053	48.54385965	0.07972551	0.06325529	0.13563192	0.00400123	17949.88426	103.6064815	0.02630385	0.05670115	0.00570265	0.00321502	14996.41176	91.7254902	0.04763741	0.05912911	0.17748713	0.00349625	18229.22624	102.9909502	0.04479847	0.059084	0.01164542	0.00349092	20019.80392	114.1568628	0.01332325	0.05779327	-0.09709422	0.00334006
3	1435.261111	24.17222222	0.13180363	0.065263	0.45819045	0.00425926	2470.169591	33.04678363	0.11563047	0.0604917	0.0738762	0.00365925	1956.647368	29.25789474	0.11566282	0.05765501	0.26080897	0.0033241	2357.871345	32.80701754	0.09674441	0.06091423	0.11119501	0.00371054	31039.70833	140.9490741	0.04281579	0.06106901	-0.205802	0.00372942	24482.21569	113.4411765	0.04519577	0.06122547	0.05256818	0.00374856	20234.40271	96.0678733	0.06050862	0.06053886	0.21184831	0.00366495	24314.17647	113.5	0.03807686	0.06013649	0.05728088	0.0036164
3	3339.088889	30.55555556	0.08884616	0.05597067	0.55255677	0.00313272	5630.345029	45.05847953	0.06007854	0.0569988	0.25040972	0.00324886	2864.752632	32.64736842	0.09810271	0.05367389	0.63583914	0.00288089	4071.614035	39.14619883	0.03344865	0.05547856	0.45690974	0.00307787	26510.18519	125.5	0.03282125	0.05955871	-0.0821045	0.00354724	27863.12745	132.4019608	0.02477082	0.06043543	-0.1440489	0.00365244	23531.43891	111.6742081	0.0409064	0.06045425	0.03116561	0.00365472	26225.77941	124.8186275	0.03416939	0.05892557	-0.07712227	0.00347222
3	1226.311111	24.15555556	0.10583935	0.07103729	0.71233927	0.0050463	3497.812866	41.36842105	0.0642597	0.05935024	0.16895707	0.00352245	3055.410526	37.83157895	0.07698483	0.05813348	0.27744787	0.0033795	3462.444444	40.71345029	0.06551513	0.05935024	0.18225931	0.00352245	27428.70833	134.7546296	0.02212518	0.05660657	-0.20640225	0.0032043	24436.12745	123.0784314	0.03356055	0.05810426	-0.07379461	0.00337611	18698.8371	93.36199095	0.02876358	0.05985863	0.17885727	0.00358306	28171.83824	138.3284314	0.03136146	0.05748059	-0.23817079	0.00330402
3	5826.977778	52.75555556	0.0680273	0.06346478	0.51328184	0.00402778	10378.11696	75.53216374	0.02796778	0.05639562	0.11271819	0.00318047	7253.221053	56.76842105	0.07792186	0.05789474	0.35626662	0.0033518	10050.40936	72.42105263	0.02322322	0.05654702	0.13956364	0.00319757	30486.10648	137.7824074	0.0716774	0.066367	-0.19487782	0.00440458	24299.06373	114.504902	0.07649251	0.06428861	0.03610332	0.00413303	27325.00905	124.6380091	0.06928937	0.06711492	-0.08417123	0.00450441	26830.2598	125.2990196	0.05845408	0.06267996	-0.06397978	0.00392878
3	1021.838889	19.51666667	0.18893986	0.1293383	0.60769549	0.0167284	2790.608187	33.19298246	0.13455496	0.11369721	-0.03428781	0.01292705	2727.942105	31.26842105	0.15949719	0.11312729	0.09705916	0.01279778	2273.192982	29.06432749	0.131818	0.09872481	0.1582799	0.00974659	32882.96296	142.037037	0.06983372	0.06740842	-0.16751872	0.0045439	27071.5049	118.9166667	0.08754337	0.0653084	0.03924141	0.00426519	22082.67421	96.68325792	0.09355503	0.06650198	0.21657346	0.00442251	30870.58333	134.495098	0.08834841	0.0663125	-0.09594671	0.00439735
3	1034.455556	22.53333333	0.07453809	0.05624571	0.2518835	0.00316358	1278.467836	25.41520468	0.04305088	0.05833315	-0.03081508	0.00340276	668.6842105	16.66315789	0.07816738	0.05594814	0.42530033	0.00313019	1120	23.55555556	0.04483915	0.0581864	0.09317077	0.00338566	32509.5463	142.6296296	0.0591491	0.06115669	-0.19911305	0.00374014	24923.10784	110.7745098	0.04565623	0.06325239	0.07732464	0.00400087	27339.72398	121.4524887	0.05400151	0.0612951	-0.01700713	0.00375709	21747.93627	98.24019608	0.07097773	0.06344205	0.19530278	0.00402489
3	1145.611111	25.78888889	0.03628891	0.05471588	0.3208223	0.00299383	1192.77193	27.0994152	0.03167945	0.05532423	0.21856277	0.00306077	322.0684211	13.91052632	0.07985157	0.05680798	0.81589393	0.00322715	1054.035088	25.00584795	0.03762648	0.05438911	0.3701912	0.00295818	33078.35185	148.3981482	0.07306352	0.06716953	-0.26113086	0.00451175	26963.53431	122.1029412	0.05095379	0.0654921	-0.02264089	0.00428922	25459.76923	115.8144796	0.09412845	0.06446971	0.02674841	0.00415634	27647.39706	125.7401961	0.06301242	0.06438199	-0.05020125	0.00414504
3	2030.888889	24.55555556	0.15591137	0.06905446	0.6966555	0.00476852	4533.461988	41.49707602	0.04564766	0.0603502	0.22197333	0.00364215	3741.8	36.96842105	0.08519428	0.06137844	0.34873078	0.00376731	3844.403509	36.16959064	0.08419678	0.06432749	0.35311405	0.00413803	35845.40741	158.4074074	0.05282306	0.06339381	-0.36425489	0.00401878	21857.7402	100.5637255	0.10254177	0.0654921	0.17762202	0.00428922	28117.84615	126.5791855	0.0571133	0.06359036	-0.06040825	0.00404373	26148.55392	117.5441177	0.06070956	0.06239177	0.01873867	0.00389273
3	359.6222222	12.08888889	0.17412464	0.07432827	0.61923545	0.00552469	601.7660819	17.6374269	0.08216788	0.06551274	0.35289858	0.00429192	471.1052632	14.52631579	0.17207657	0.07283343	0.50131672	0.00530471	607.3859649	17.88888889	0.08799217	0.06063287	0.34718955	0.00367634	35022.81481	158.9166667	0.03039823	0.06054026	-0.38687745	0.00366512	29545.14216	136.3872549	0.02715266	0.06083173	-0.16170814	0.0037005	20958.14932	100.7828054	0.05878883	0.06359036	0.17986002	0.00404373	28060.02941	130.1176471	0.05486179	0.06381969	-0.10242142	0.00407295
3	604.1388889	15.82777778	0.15846182	0.09370627	0.86591344	0.00878086	6001.19883	50.39181287	0.05684773	0.06271231	-0.28336718	0.00393283	5845.947368	49.87368421	0.08330154	0.06092546	-0.27234944	0.00371191	6050.80117	51.47953216	0.04146754	0.0603502	-0.29526479	0.00364215	20332.38889	112.9722222	0.02159262	0.05651183	-0.14297361	0.00319359	20065.69608	111.9607843	0.01442152	0.05902742	-0.14772217	0.00348424	14539.64253	84.57466063	0.02259059	0.05838682	0.17102398	0.00340902	19709.69118	112.5441177	0.0070126	0.05779327	-0.13024535	0.00334006
3	1575.288889	22.93333333	0.14805493	0.0953389	0.72991298	0.00908951	2302.181287	28.0877193	0.10139435	0.07126349	0.54152067	0.00507849	2770.136842	31.08421053	0.09016622	0.06688561	0.46708104	0.00447368	3779.087719	37.97660819	0.06166527	0.06188892	0.27686838	0.00383024	24787.52315	124.9768519	0.05032232	0.06381504	-0.19919015	0.00407236	23106.56863	118.245098	0.06052164	0.06585798	-0.11768275	0.00433727	13095.30317	69.62895928	0.09327644	0.08100685	0.37454209	0.00656211	24937.69608	124.9803922	0.03616095	0.06447523	-0.21119496	0.00415705
3	863.1277778	19.73888889	0.16351933	0.12583057	0.73757101	0.01583333	2645.561404	37.81871345	0.12246991	0.1040377	0.13360614	0.01082384	2481.536842	36.17894737	0.10179223	0.08947368	0.1609973	0.00800554	2800.678363	38.64327485	0.0921986	0.08673916	0.08493785	0.00752368	19112.03704	109.5	0.01424267	0.05584416	-0.1042333	0.00311857	20264.0049	115.1029412	0.01918032	0.05851635	-0.15636493	0.00342416	9474.081448	61.38461538	0.06239806	0.05873645	0.46737195	0.00344997	18848.90196	110.0588235	0.01261296	0.05820756	-0.07416115	0.00338812
3	2126.511111	27.73333333	0.06089079	0.05665577	0.65807165	0.00320988	4507.25731	44.26315789	0.05071775	0.05578592	0.27971165	0.00311207	2781.973684	35.54210526	0.06909651	0.05328541	0.58520129	0.00283934	2833.894737	36.11695906	0.0446035	0.05516948	0.55267806	0.00304367	19389.62963	111.9722222	0.01202113	0.05651183	-0.15492968	0.00319359	20004.95588	116.5539216	0.00994229	0.05737598	-0.18509734	0.003292	12923.46154	83.19004525	0.02908791	0.05847443	0.24371954	0.00341926	21458.43627	119.7009804	0.00848729	0.05912911	-0.2698815	0.00349625
3	5545.216667	53.19444444	0.05150332	0.05555556	0.49590695	0.00308642	10252.79532	76.10526316	0.00595881	0.05470259	0.06754059	0.00299237	5530.447368	49.66842105	0.0505852	0.05328541	0.49395716	0.00283934	5934.02924	55.11695906	0.029614	0.05501429	0.46266397	0.00302657	35922.11574	160.1990741	0.01994591	0.06262847	-0.37823991	0.00392233	25967.38725	118.7598039	0.05075602	0.06083173	0.00861861	0.0037005	21062.14027	95.98642534	0.07569025	0.06439027	0.20370542	0.00414611	24180.10294	111.0735294	0.04442196	0.06190849	0.07695242	0.00383266
3	5630.516667	43.92777778	0.26088133	0.1973982	0.39093928	0.03896605	5516.614035	45.11695906	0.23765838	0.18095612	0.38906697	0.03274512	1107.921053	18.71052632	0.38260803	0.25942083	0.87086484	0.06729917	4980.54386	43.5380117	0.26432073	0.21306944	0.44984831	0.04539858	38424.68519	169.3981482	0.0547629	0.06563633	-0.44750082	0.00430813	27675.86275	126.1862745	0.08863484	0.06604016	-0.04128389	0.0043613	26491.84163	117.9049774	0.06814415	0.06302438	0.00692794	0.00397207	23434.19608	109.9901961	0.0755966	0.06667388	0.12027709	0.00444541
3	6979.177778	56.08888889	0.09555953	0.09170874	0.42101735	0.00841049	8031.356725	61.64912281	0.06238874	0.07954076	0.34618675	0.00632673	1927.447368	25.19473684	0.21609028	0.16136537	0.83278389	0.02603878	7033.608187	55.33918129	0.09515113	0.09483786	0.42653515	0.00899422	32933.40278	150.7361111	0.07362353	0.06347828	-0.29481897	0.00402949	28978.35294	134.4803922	0.03509554	0.06200544	-0.1376607	0.00384468	22168.05882	102.8280543	0.06682606	0.06326756	0.13484118	0.00400278	28896.20588	134.9117647	0.04814117	0.06171411	-0.13227744	0.00380863
3	8430.377778	59.75555556	0.17596291	0.1208892	0.48025686	0.0146142	12644.94737	77.02923977	0.13721535	0.10001539	0.22187292	0.01000308	5192.226316	45.15263158	0.23571418	0.17467818	0.67565521	0.03051247	7885.929825	58.88888889	0.19292474	0.13931145	0.51726555	0.01940768	32701.625	145.7175926	0.06707829	0.06628621	-0.23341096	0.00439386	26854.41667	122.0343137	0.034467	0.06325239	-0.01412326	0.00400087	26243.04977	118.2171946	0.04702638	0.06359036	0.00299903	0.00404373	28766.38235	130.0686275	0.02903285	0.06540031	-0.08695438	0.0042772
3	797.5388889	21.42777778	0.04309951	0.05485672	0.63922876	0.00300926	1589.777778	29.4502924	0.05047042	0.05547856	0.24810816	0.00307787	1221.021053	26.13684211	0.02972776	0.05249984	0.4366068	0.00275623	1605.216374	30.31578947	0.0449946	0.05516948	0.23565828	0.00304367	22155.75926	125.1944444	0.01302901	0.05613128	-0.20260322	0.00315072	18887.92157	111.8529412	0.01390113	0.05779327	-0.0272456	0.00334006	17718.73756	100.8099548	0.03305514	0.05785842	0.03975261	0.0033476	18061.9902	108.1470588	0.01493683	0.05810426	0.01763721	0.00337611
3	911.6555556	18.33333333	0.15900371	0.07905694	0.7835201	0.00625	2920.602339	39.60818713	0.03312216	0.05516948	0.28996554	0.00304367	2711.178947	35.64210526	0.04530525	0.05328541	0.33450584	0.00283934	3273.532164	39.04093567	0.04210388	0.0569988	0.21940848	0.00324886	35357.65741	158.787037	0.03570162	0.06133167	-0.34857596	0.00376157	29505.06863	134.4215686	0.01951276	0.0602363	-0.12511589	0.00362841	23409.34389	106.9457014	0.0424918	0.06104406	0.1042671	0.00372638	28654.41176	131	0.03646801	0.05953411	-0.09392408	0.00354431
3	1085.761111	20.07222222	0.10382687	0.06643478	0.7203951	0.00441358	2188.929825	30.98830409	0.07493474	0.05963766	0.42814755	0.00355665	2016.031579	28.32631579	0.09538924	0.06149117	0.4472026	0.00378116	3141.245614	34.88304094	0.08894415	0.0589165	0.18099382	0.00347115	33868.30556	150.6944444	0.03962535	0.06168015	-0.26805205	0.00380444	28819.53922	130.3137255	0.04258378	0.06142139	-0.083739	0.00377259	23585.38462	107.2307692	0.07586921	0.06518036	0.11630431	0.00424848	29043.11765	131.4411765	0.04542415	0.06306216	-0.09197032	0.00397684
3	515.1611111	15.15	0.11897094	0.06701299	0.40468603	0.00449074	782.0818714	19.98830409	0.06717327	0.06147309	0.11831732	0.00377894	434.8052632	11.81578947	0.15038207	0.06046908	0.4964533	0.00365651	355.9590643	15.04678363	0.07805065	0.06243905	0.51734707	0.00389864	30618.87963	145.4907407	0.04204283	0.06440013	-0.35005018	0.00414738	22040.08824	112.4313726	0.05492568	0.06667388	0.02525325	0.00444541	21063.1267	104.7013575	0.06874534	0.07190158	0.07259085	0.00516984	20800.27451	105.1862745	0.06755085	0.06576671	0.08198978	0.00432526
3	3999.977778	47.87777778	0.04617508	0.05443311	0.50050805	0.00296296	5596.654971	58.83040936	0.00775886	0.05470259	0.27740441	0.00299237	3442.768421	45.44210526	0.0221589	0.05196952	0.55318223	0.00270083	5250.146199	57.03508772	0.01532717	0.05516948	0.32574823	0.00304367	23744.07407	126.5555556	0.02577371	0.05698395	-0.18084927	0.00324717	19823.35784	108.1519608	0.02934314	0.05851635	0.00996922	0.00342416	17947.24887	100.2443439	0.03663905	0.0585619	0.11413935	0.0034295	19780.42157	109.5882353	0.01862108	0.05912911	0.01030293	0.00349625
3	677.3166667	19.13888889	0.0801927	0.06608543	0.62732871	0.00436728	1046.076023	24.02923977	0.05235326	0.06175062	0.42859348	0.00381314	696.3	17.95263158	0.13642441	0.0719726	0.62150092	0.00518006	1048.871345	23.86549708	0.07276312	0.05920601	0.43053699	0.00350535	35902.31481	161.3148148	0.0633829	0.06563633	-0.38439697	0.00430813	25347.56863	116.9117647	0.06505756	0.06484685	0.01056659	0.00420511	24886.91855	115.9954751	0.07162707	0.06588335	0.03181857	0.00434062	27203.72059	124.7598039	0.06371355	0.0653084	-0.06062514	0.00426519
3	936.7611111	20.85	0.07037551	0.05471588	0.70683705	0.00299383	3423.438596	39.25146199	0.037648	0.05593897	-0.11121155	0.00312917	2820.373684	36.20526316	0.04569573	0.05341522	0.10906921	0.00285319	2581.181287	36.84210526	0.02714218	0.05639562	0.16350451	0.00318047	40155.72222	169.6388889	0.07066631	0.07134738	-0.47754187	0.00509045	34403.03922	146.7156863	0.06025264	0.070014	-0.268154	0.00490196	18441.82805	80.01809955	0.12581668	0.06921746	0.32698206	0.00479106	34637.35784	147.622549	0.08239744	0.07262516	-0.27456105	0.00527441
3	2175.877778	28.07777778	0.30207397	0.22689531	0.48953528	0.05148148	1962.426901	26.06432749	0.30154371	0.23704056	0.55128361	0.05618823	1182.289474	18.41578947	0.3469888	0.25315188	0.73207053	0.06408587	3020.725146	32.30409357	0.26099868	0.20848589	0.31161176	0.04346637	34501.87037	156.6203704	0.06278028	0.07684348	-0.41639647	0.00590492	20622.72549	101.1568628	0.08122956	0.06975612	0.15920369	0.00486592	26632.35294	123.5746606	0.06905294	0.07503676	-0.08744493	0.00563052	23491.47549	112.6323529	0.05637542	0.07027094	0.04306291	0.004938
3	4669.222222	42.86666667	0.15371748	0.11385501	0.52507583	0.01296296	8574.573099	66.35087719	0.09214156	0.08993308	0.14814047	0.00808796	7293.384211	60.94210526	0.08092666	0.08271702	0.25169981	0.00684211	9091.128655	69.45614035	0.0708045	0.07454707	0.09504731	0.00555727	33768.89352	149.7824074	0.09327936	0.0779512	-0.27240405	0.00607639	26161.20098	117.7009804	0.09348561	0.08253656	0.01296143	0.00681228	24855.9457	112.081448	0.12747163	0.08597285	0.06612587	0.00739133	25240.70588	114.2352941	0.10874658	0.07843137	0.04600041	0.00615148
3	1829.1	23.84444444	0.08958095	0.0593171	0.64386065	0.00351852	3257.48538	33.57894737	0.09480345	0.05906143	0.28686487	0.00348825	2135.963158	26.36315789	0.066093	0.05456958	0.53032669	0.00297784	1248.964912	22.49707602	0.07099824	0.05744703	0.72253537	0.00330016	30220.99537	128.9212963	0.21489927	0.1595376	-0.07776933	0.02545225	24345.07353	105.8970588	0.2059353	0.12895046	0.13087168	0.01662822	23051.97738	100.4117647	0.19128851	0.13350333	0.17249137	0.01782314	25231.27941	109.7892157	0.17013644	0.12507207	0.09697311	0.01564302
3	265	11.36666667	0.09785836	0.05905637	0.64555517	0.00348765	658.871345	16.02923977	0.08422075	0.06133385	0.00633423	0.00376184	432.3684211	12	0.15663135	0.05931278	0.34097443	0.00351801	520.2690059	14.5380117	0.08476501	0.0604917	0.19572367	0.00365925	32102.48148	149.9259259	0.03933903	0.06219921	-0.38132304	0.00386874	28040.06373	134.2794118	0.04702918	0.06325239	-0.20468817	0.00400087	16563.78733	84.81900452	0.07394474	0.06494434	0.29216509	0.00421777	25960.63235	126.2696078	0.03745823	0.06277573	-0.11594568	0.00394079
3	1807.1	26.75555556	0.09956839	0.05866309	0.66863818	0.00344136	4135.766082	43.50877193	0.0545355	0.05774391	0.27367892	0.00333436	2779.6	35.70526316	0.04741306	0.05354471	0.53251555	0.00286704	3225.894737	38.88888889	0.03427099	0.05639562	0.43250729	0.00318047	28035.06481	144.0648148	0.03223276	0.05717171	-0.36654795	0.0032686	23388.61275	126.9460784	0.00799299	0.05820756	-0.15117615	0.00338812	15016.16742	83.65158371	0.02372854	0.05794683	0.26371915	0.00335783	23604.5098	126.8627451	0.01925819	0.05800078	-0.16426774	0.00336409
3	1124.211111	21.18888889	0.10245397	0.06022079	0.77326675	0.00362654	4011.374269	41.65497076	0.03949657	0.05516948	0.21975325	0.00304367	3206.489474	37.7	0.0712576	0.05393132	0.3635992	0.00290859	3114.409357	38.01169591	0.05766718	0.05578592	0.39702957	0.00311207	26117.84722	135.3009259	0.01064301	0.05688984	-0.28774547	0.00323645	23714.73039	125.6029412	0.01329151	0.05748059	-0.16919198	0.00330402	20990.67873	110.1357466	0.01875639	0.05768122	-0.02675198	0.00332712	20740.43137	113.9411765	0.0284194	0.057585	-0.02232829	0.00331603
2	10669.97222	76.53888889	0.02527942	0.05343162	-0.10622661	0.00285494	12692.77778	86.66081871	0.01162808	0.05470259	-0.32303773	0.00299237	2736.605263	34.37368421	0.11938506	0.06413715	0.70334012	0.00411357	11068.59649	80.86549708	0.01173607	0.05438911	-0.14909257	0.00295818	37920.08333	164.0462963	0.07191099	0.06628621	-0.37152806	0.00439386	34124.64216	148.0931373	0.06163014	0.06576671	-0.23659091	0.00432526	22395.67873	99.39819005	0.06718542	0.07190158	0.1928525	0.00516984	35379.7451	153.4607843	0.04430741	0.06604016	-0.28207052	0.0043613
2	12335.66667	87.04444444	0.02444039	0.05314202	-0.06000905	0.00282407	13081.36842	90.61988304	0.01119021	0.05423169	-0.14046754	0.00294108	3494.626316	41.28947368	0.07094675	0.05680798	0.69779268	0.00322715	12863.14035	91.07017544	0.00932248	0.05454608	-0.12268443	0.00297527	31292.30093	141.9398148	0.10477204	0.08953278	-0.24865411	0.00801612	26060.82843	122.4362745	0.06471341	0.06836434	-0.04611635	0.00467368	22062.28507	102.60181	0.09038387	0.06726728	0.11586642	0.00452489	25421.28922	119.9852941	0.07729325	0.06594914	-0.02350058	0.00434929
2	9966.822222	76.45555556	0.00887676	0.05299662	0.00636059	0.00280864	9509.461988	75.30994152	0.01635245	0.05423169	0.04466773	0.00294108	2302.926316	35.94736842	0.03387358	0.05315529	0.75553675	0.00282548	10342.39181	80.4502924	0.01676948	0.05501429	-0.03840723	0.00302657	34289.75926	151.712963	0.06154794	0.06563633	-0.30911026	0.00430813	28365.20098	127.0343137	0.06619839	0.06438199	-0.0883251	0.00414504	20717.83258	94.50226244	0.08382504	0.06619339	0.19592338	0.00438156	29937.82843	133.0931373	0.05373798	0.06287135	-0.1480731	0.00395281
2	2952.094444	41.33888889	0.03352917	0.05371967	0.40161416	0.0028858	4829.327485	55.44444444	0.01911478	0.0560916	0.00901905	0.00314627	1835.694737	33.34736842	0.04846829	0.05570003	0.6099488	0.00310249	2884.409357	40.52631579	0.0348849	0.05639562	0.40831977	0.00318047	22380.01852	120.1296296	0.02315536	0.05641693	-0.13955996	0.00318287	19384.03431	108.1617647	0.02572766	0.0584136	0.01965859	0.00341215	21473.42534	115.561086	0.01208123	0.05812322	-0.06800802	0.00337831	20832.5049	113.9264706	0.04271382	0.05861893	-0.05240792	0.00343618
2	5320.938889	55.42777778	0.02315208	0.05471588	0.36252438	0.00299383	8566.409357	71.64912281	0.01234979	0.05532423	-0.03949009	0.00306077	4960.489474	47.23684211	0.05065606	0.05860805	0.41598131	0.0034349	6998.48538	65.23391813	0.02892479	0.05593897	0.1461337	0.00312917	35178.68056	148.3564815	0.14731966	0.11009372	-0.25052195	0.01212063	30914.62745	131.6568628	0.12559767	0.09723938	-0.09883682	0.0094555	24591.65611	105.1040724	0.17373967	0.10573142	0.12264917	0.01117913	27323.86275	117.5	0.14326812	0.10375495	0.02575672	0.01076509
2	4477.588889	49.3	0.05457764	0.05414886	0.32736701	0.0029321	8122.532164	70.33333333	0.01960586	0.05454608	-0.18625487	0.00297527	3503.215789	46.46842105	0.0339456	0.05196952	0.47870568	0.00270083	3912.947368	49.91812865	0.01307555	0.05532423	0.42285973	0.00306077	31351.24074	143.6481482	0.09752256	0.08144728	-0.29236393	0.00663366	24241.0098	114.6764706	0.10968105	0.07344767	-0.00624619	0.00539456	22430.79186	106.0135747	0.09977751	0.07365982	0.06627735	0.00542577	27136.56863	126.9705882	0.0699245	0.07237658	-0.13043768	0.00523837
2	8118.6	71.06666667	0.02528893	0.05299662	0.22398351	0.00280864	9200.163743	77.75438596	0.00833546	0.05407381	0.11904551	0.00292398	3814.542105	42.75263158	0.05299108	0.05249984	0.63353879	0.00275623	10057.44444	79.84210526	0.01695282	0.05485866	0.03065019	0.00300947	16765.19444	86.05555556	0.37534077	0.36405201	0.1692775	0.13253386	13353.15686	73.23529412	0.36091885	0.34164592	0.33760567	0.11672193	12119.68326	62	0.36152792	0.33856618	0.40207539	0.11462706	14259.62255	77.32843137	0.3499689	0.33706105	0.29620749	0.11361015
2	6629.533333	59.08888889	0.04400953	0.05386311	0.44873103	0.00290123	10037.48538	75.77777778	0.02270742	0.05470259	0.14571762	0.00299237	5696.494737	53.38947368	0.03947037	0.05341522	0.51604316	0.00285319	8928.777778	70.96491228	0.02801713	0.05532423	0.24248192	0.00306077	27150.46759	142.1342593	0.02642682	0.05735885	-0.4382669	0.00329004	21919.02451	120.6813726	0.02325689	0.05912911	-0.17319194	0.00349625	16090.95023	91.30316742	0.02763047	0.05794683	0.14567216	0.00335783	19573.92647	109.5147059	0.02770047	0.05768923	-0.04916995	0.00332805
2	10913.48889	84.54444444	0.00610897	0.05270463	-0.12251116	0.00277778	10636.16959	83.24561404	0.00586521	0.05438911	-0.0945811	0.00295818	2415.194737	31.45789474	0.07157887	0.05249984	0.75183596	0.00275623	12557.39766	91.38596491	0.00251158	0.05407381	-0.28799955	0.00292398	26371.75463	127.8657407	0.03672606	0.05800909	-0.1732701	0.00336505	22578.69608	115.9019608	0.03759853	0.06013649	-0.00491607	0.0036164	18089.45249	93.49773756	0.03583854	0.059084	0.196032	0.00349092	19851.25	103.9754902	0.04538196	0.06043543	0.11699272	0.00365244
2	7538.638889	69.35	0.01529059	0.05285083	0.05310091	0.00279321	9318.233918	79.16959064	0.02492527	0.05470259	-0.17244888	0.00299237	2492.510526	37.78421053	0.04032274	0.05223535	0.68380686	0.00272853	7035.71345	65.50292398	0.02920154	0.05470259	0.11345605	0.00299237	40375.40741	174.0925926	0.03918399	0.06748787	-0.45945145	0.00455461	35173.91667	152.9558824	0.03409885	0.06400767	-0.27332206	0.00409698	18021.23529	81.79638009	0.11476592	0.06688573	0.3520432	0.0044737	33033.23039	144.1323529	0.03263843	0.06739082	-0.19484901	0.00454152
2	13342.03333	92.91111111	0.03277839	0.05386311	-0.18084454	0.00290123	13461.80117	93.0877193	0.02090773	0.05547856	-0.18279887	0.00307787	3459.331579	38.74210526	0.06423575	0.05545081	0.69294034	0.00307479	15890.7076	104.4035088	0.00238261	0.05532423	-0.39626713	0.00306077	18478.33333	109.9444444	0.01695232	0.05641693	-0.1329042	0.00318287	17771.08333	106.6617647	0.01581064	0.05727118	-0.09458477	0.00327999	12603.82805	76.39819005	0.01695098	0.0601997	0.22568357	0.003624	18524.88235	109.4803922	0.01738585	0.05789712	-0.13639906	0.00335208
2	7829.805556	69.07222222	0.01626339	0.05299662	0.07545075	0.00280864	8236.122807	72.49707602	0.02001055	0.05532423	0.0062662	0.00306077	2113.231579	29.49473684	0.0711916	0.05263158	0.74817247	0.00277008	8956.070175	77.42690058	0.02583341	0.05485866	-0.07056211	0.00300947	13671.50463	94.70833333	0.01518048	0.05565192	-0.05738857	0.00309714	10560.43627	81.32843137	0.01114459	0.05727118	0.19425072	0.00327999	14076.61991	93.60633484	0.01554766	0.05759241	-0.0766073	0.00331689	10909.77941	82.43627451	0.00837181	0.05748059	0.16664174	0.00330402
2	9019.75	78.03888889	0.01490694	0.05328702	0.00125488	0.00283951	9648.502924	81.67251462	0.01074313	0.05423169	-0.06603837	0.00294108	1652.152632	31.37368421	0.03209531	0.05236776	0.81888116	0.00274238	9042.947368	77.55555556	0.01496038	0.05470259	0.00389272	0.00299237	14633.47222	100.4722222	0.00883568	0.05555556	-0.1489236	0.00308642	14633.38725	99.91666667	0.01041494	0.0571662	-0.15697261	0.00326797	10931.99095	78.23529412	0.01946833	0.05768122	0.14763153	0.00332712	11582.66176	85.71078431	0.01518736	0.0571662	0.08747059	0.00326797
2	9330.794444	75.50555556	0.03410778	0.05457467	0.10054227	0.0029784	12518.80702	92.59649123	0.01611398	0.05454608	-0.21982386	0.00297527	3809.457895	47.00526316	0.04084114	0.05249984	0.61340359	0.00275623	7645.894737	68.09356725	0.01800596	0.05438911	0.25398175	0.00295818	25269.61574	134.3101852	0.01683174	0.05735885	-0.27528967	0.00329004	22565.72549	122.0490196	0.01653626	0.05727118	-0.13486647	0.00327999	15065.47511	86.01809955	0.03785869	0.05942953	0.24761485	0.00353187	22614.13725	122.3921569	0.01641003	0.05993637	-0.13674216	0.00359237
2	7765.005556	69.11666667	0.02116232	0.05386311	0.26835497	0.00290123	10495.45029	84.19883041	0.01720484	0.05454608	0.02905645	0.00297527	4362.631579	46.84210526	0.06730077	0.06392083	0.58803454	0.00408587	9830.438596	80.4619883	0.01500934	0.05516948	0.08720298	0.00304367	21931.24537	122.4768519	0.01396716	0.05660657	-0.21502994	0.0032043	20646.89216	115.9705882	0.01862569	0.05861893	-0.15031195	0.00343618	18415.55204	102.8280543	0.02554915	0.05838682	-0.0129498	0.00340902	19956.55882	113.372549	0.00819169	0.05779327	-0.11314058	0.00334006
2	12162.78333	86.69444444	0.01906932	0.05371967	-0.07787093	0.0028858	12199.2924	87.77192982	0.02036539	0.05501429	-0.09433642	0.00302657	2212.2	33.10526316	0.0930702	0.05765501	0.80162965	0.0033241	12907.32164	90.66666667	0.02175205	0.05563245	-0.15682354	0.00309497	26705.84259	138.8148148	0.02066066	0.05782406	-0.39425035	0.00334362	20255.93137	110.5392157	0.00904859	0.0584136	-0.06974575	0.00341215	19040.81448	106.6063348	0.02011156	0.05934334	0.00446231	0.00352163	19381.46569	106.1323529	0.03148253	0.05800078	-0.02004974	0.00336409
2	10224.08889	81.34444444	0.01476613	0.05328702	-0.00313073	0.00283951	12366.47953	92.71345029	0.0040428	0.05407381	-0.21898566	0.00292398	2839.221053	40.32631579	0.03805604	0.05170232	0.71147182	0.00267313	9425.274854	76.95906433	0.01494152	0.05485866	0.06915186	0.00300947	13218.58333	96.25925926	0.01090762	0.05613128	-0.02191852	0.00315072	12633.13725	93.14705882	0.01692166	0.05737598	0.02355864	0.003292	7553.579186	61.7239819	0.02227748	0.06028467	0.41141179	0.00363424	14448.30882	97.92647059	0.03167167	0.05779327	-0.11489417	0.00334006
2	9765.7	76.16666667	0.02386372	0.05357584	-0.05294368	0.00287037	9546.292398	76.85380117	0.02727131	0.05470259	-0.02250247	0.00299237	2653.131579	39.01578947	0.03352307	0.05276299	0.7059496	0.00278393	10271.31579	82.0877193	0.02122185	0.05501429	-0.0980979	0.00302657	19601.41667	116.3148148	0.01121867	0.05622666	-0.21680028	0.00316144	16048.81373	102.3823529	0.0091691	0.05820756	-0.00625994	0.00338812	15584.04525	97.24886878	0.01876259	0.05750346	0.03065403	0.00330665	16781.02941	104.0196078	0.02025396	0.05737598	-0.05304123	0.003292
2	5902.161111	59.16111111	0.02083908	0.05314202	0.20548564	0.00282407	7989.812866	69.80116959	0.01281223	0.05423169	-0.06429215	0.00294108	2949	38.38947368	0.03823197	0.0521026	0.58318289	0.00271468	6760.152047	66.60818713	0.01176346	0.05485866	0.08850812	0.00300947	15092.02315	101.1527778	0.02389317	0.05698395	-0.18985903	0.00324717	13114.45098	91.08823529	0.02195784	0.05727118	-0.02688962	0.00327999	10875.74208	74.38461538	0.01786626	0.05776989	0.17500467	0.00333736	15463.38235	100.8529412	0.01181583	0.05727118	-0.21312819	0.00327999
2	4717.766667	53.02222222	0.03798806	0.05555556	0.55756321	0.00308642	9321.707602	78.30409357	0.01228271	0.05454608	0.11453776	0.00297527	5236.663158	51.12631579	0.04695717	0.05367389	0.50595614	0.00288089	7282.111111	66.83625731	0.01530499	0.05516948	0.30649924	0.00304367	13970.45833	95.14351852	0.00555192	0.05594003	-0.02152477	0.00312929	13733.51471	93.60294118	0.02771652	0.05737598	0.00571976	0.003292	10693.14932	77.04977376	0.02037349	0.05829909	0.23327196	0.00339878	15396.21078	101.6813726	0.00767833	0.05748059	-0.114462	0.00330402
2	7364.211111	67.23333333	0.03702293	0.05733269	0.27150135	0.00328704	8589.818713	75.87719298	0.01115005	0.05485866	0.1620031	0.00300947	2884.915789	40.01052632	0.05404842	0.05456958	0.71670374	0.00297784	8956.730994	75.78362573	0.0240674	0.05547856	0.12799187	0.00307787	11337.22222	86.13888889	0.01032444	0.05574812	0.0414162	0.00310785	11114.87745	83.99509804	0.02383355	0.05727118	0.06596989	0.00327999	9145.031674	68.31674208	0.01882047	0.05882353	0.24055624	0.00346021	11247.57353	85.01470588	0.00689038	0.0571662	0.05756868	0.00326797
2	8130.944444	70.01111111	0.02318657	0.05285083	0.11415349	0.00279321	9454.45614	78.26900585	0.01588169	0.05470259	-0.04392831	0.00299237	2271.126316	32.14736842	0.03759702	0.05263158	0.75645243	0.00277008	8421.105263	71.84210526	0.01945824	0.05407381	0.07869682	0.00292398	17595.44907	106.8287037	0.0154169	0.05574812	-0.0938712	0.00310785	15326.72059	96.54411765	0.03699673	0.05851635	0.04431975	0.00342416	14122.85973	83.92760181	0.03197102	0.0585619	0.13426674	0.0034295	17389.82353	106.0196078	0.01500732	0.0584136	-0.08413547	0.00341215
2	6443.233333	60.4	0.02479098	0.05314202	0.29803603	0.00282407	8177.140351	70.06432749	0.02141975	0.05438911	0.11626462	0.00295818	2696.347368	37.48421053	0.04824445	0.05418753	0.71073954	0.00293629	7850.309942	71.49122807	0.01330001	0.05438911	0.16114778	0.00295818	13359.54167	99.45833333	0.00311408	0.05555556	-0.05823895	0.00308642	12172.64706	91.46078431	0.03544415	0.05851635	0.03790466	0.00342416	14433.71946	91.05882353	0.01198439	0.05917057	-0.11319852	0.00350116	12470.85784	94.29901961	0.00260894	0.05779327	0.01642271	0.00334006
2	8498.016667	74.28333333	0.02188836	0.05328702	0.15935759	0.00283951	9223.438596	77.38011696	0.02189506	0.05470259	0.09186238	0.00299237	3926.373684	42.82631579	0.0714861	0.05532578	0.62339227	0.00306094	9538.596491	79.39181287	0.00763313	0.05407381	0.06100946	0.00292398	17276.50463	109.1435185	0.02063559	0.05603573	-0.21325018	0.00314	15412.36765	99.24019608	0.01725152	0.05779327	-0.07604362	0.00334006	14105.91855	93.23076923	0.00953171	0.05750346	0.00791452	0.00330665	15908.81863	103.7696078	0.00897792	0.0584136	-0.10864151	0.00341215
2	9809.922222	77.56666667	0.02358626	0.05328702	0.03911797	0.00283951	9548.695906	79.5497076	0.01585793	0.05438911	0.07384945	0.00295818	3491.663158	41.25263158	0.04805416	0.05263158	0.65338581	0.00277008	11138.83626	84.38011696	0.01398776	0.05454608	-0.08286255	0.00297527	16756.25	103.962963	0.01121977	0.05603573	-0.0485829	0.00314	14838.92157	95.45098039	0.03124831	0.05779327	0.07267276	0.00334006	16908.16742	99.45248869	0.01536322	0.05960154	-0.03291189	0.00355234	14956.87255	95.59803922	0.02050113	0.057585	0.061989	0.00331603
2	9578.833333	77.74444444	0.03998841	0.05414886	0.16409176	0.0029321	12568.70175	89.8128655	0.00827409	0.05501429	-0.09085687	0.00302657	5806.205263	52.81578947	0.04962772	0.05263158	0.50827837	0.00277008	10932.73684	83.84795322	0.01748555	0.05454608	0.05396268	0.00297527	12474.48148	91.39814815	0.00322334	0.05574812	-0.04547488	0.00310785	12796.19118	94.04411765	0.00635992	0.05779327	-0.07240823	0.00334006	8057.850679	63	0.01718851	0.05759241	0.32217345	0.00331689	12532.38235	92.74509804	0.0147939	0.05779327	-0.05592058	0.00334006
2	6173.683333	60.97222222	0.03576806	0.05414886	0.29277192	0.0029321	7678.549708	68.12865497	0.01723957	0.05423169	0.12414637	0.00294108	3913.273684	43.95789474	0.0407417	0.0521026	0.56995419	0.00271468	7601.163743	70.40350877	0.01649457	0.05407381	0.13121323	0.00292398	18663.25926	111.5740741	0.01673917	0.05584416	-0.14549394	0.00311857	18503.25	112.3578431	0.00484501	0.057585	-0.13549121	0.00331603	11914.35294	79.97285068	0.01347356	0.05838682	0.26108592	0.00340902	18557.90686	112.7303922	0.01060467	0.0571662	-0.14325486	0.00326797
2	6814.577778	63.48888889	0.0296924	0.05343162	0.30675098	0.00285494	9635.374269	78.47368421	0.01969951	0.05532423	0.03516813	0.00306077	4247.1	47.99473684	0.05727151	0.05507487	0.57960267	0.00303324	8152.292398	73.35672515	0.01500691	0.05470259	0.17463346	0.00299237	15525.97685	102.6712963	0.0164261	0.05641693	-0.18476748	0.00318287	15108.27451	101.4215686	0.0048563	0.05737598	-0.14962587	0.003292	11792.82353	84.59728507	0.01007338	0.05803509	0.10757516	0.00336807	14690.47549	98.08333333	0.02160882	0.05748059	-0.1210539	0.00330402
2	5784.5	61.83333333	0.00629968	0.05357584	0.22017087	0.00287037	7765.80117	73.54385965	0.00841145	0.05407381	-0.06081132	0.00292398	2976.263158	40.57894737	0.01786522	0.05196952	0.59300624	0.00270083	6558.152047	64.09356725	0.02027933	0.05470259	0.11100358	0.00299237	13754.63426	95.93981481	0.00708407	0.05584416	-0.05409792	0.00311857	13131.22549	93.67647059	0.00269766	0.057585	-0.01109474	0.00331603	12431.38009	84.239819	0.03129624	0.05873645	0.06838414	0.00344997	13123.45588	93.70098039	0.01099166	0.057585	-0.00949364	0.00331603
2	5634.372222	56.33888889	0.01273423	0.05270463	0.37728822	0.00277778	6834.871345	63.11695906	0.02989029	0.05470259	0.23911898	0.00299237	3053.847368	40.61578947	0.04171478	0.05289408	0.64734557	0.00279778	7932.327485	70.80701754	0.02399844	0.05438911	0.11617354	0.00295818	13162.27778	93.77777778	0.01465802	0.05651183	0.00714155	0.00319359	12814.37745	89.94607843	0.01604213	0.05820756	0.02668741	0.00338812	11971.12217	81.2760181	0.02471513	0.05768122	0.10733852	0.00332712	13532.96078	94.32352941	0.00763759	0.05779327	-0.02418777	0.00334006
2	8648.394444	71.36111111	0.03002752	0.05328702	0.2647679	0.00283951	9404.684211	76.05263158	0.01334855	0.05423169	0.19835893	0.00294108	2504.852632	37.12631579	0.04233411	0.05315529	0.78490429	0.00282548	9840.619883	78.9122807	0.01081036	0.05407381	0.17029721	0.00292398	20470.64352	120.6342593	0.01008832	0.05622666	-0.2419471	0.00316144	18976.29412	116.3137255	0.00545204	0.05779327	-0.1713807	0.00334006	12284.77376	80.22171946	0.00972962	0.059084	0.23469129	0.00349092	15804.29412	103.0392157	0.00949359	0.05727118	0.02229671	0.00327999
2	10859.93333	81.83333333	0.01268992	0.05343162	-0.01261295	0.00285494	13891.45029	98.64327485	0.00687435	0.05438911	-0.26869521	0.00295818	3975.410526	48.42105263	0.02926202	0.05223535	0.63211493	0.00272853	10391.02339	80.50877193	0.00920793	0.05438911	0.04907144	0.00295818	14431.64352	96.4212963	0.01172107	0.05565192	-0.01604436	0.00309714	14188.70588	95.6372549	0.0032018	0.0571662	-0.00833845	0.00326797	11090.32127	73.41628959	0.01980418	0.05829909	0.23265774	0.00339878	13904.80392	93.59803922	0.01882829	0.05727118	0.00644795	0.00327999
2	11106.82778	85.25	0.01630263	0.05343162	0.09313115	0.00285494	12469.14035	90.96491228	0.0110832	0.05423169	-0.01454449	0.00294108	3127.268421	41.96315789	0.03909344	0.05328541	0.75001042	0.00283934	11459.8538	87.47953216	0.00396487	0.05438911	0.07159315	0.00295818	19888.61574	112.9953704	0.01931556	0.05660657	-0.07212785	0.0032043	18795.96078	108.627451	0.024393	0.05861893	-0.01594715	0.00343618	16760.74208	99.30316742	0.01594534	0.05847443	0.08929198	0.00341926	19454.13235	111.2892157	0.02128242	0.05882353	-0.04736049	0.00346021
2	8725.766667	72.28888889	0.01220969	0.05357584	-0.16250456	0.00287037	8898.046784	74.04678363	0.01126882	0.05423169	-0.20700712	0.00294108	1556.931579	29.57368421	0.07732229	0.05482281	0.78288816	0.00300554	8919.245614	73.04678363	0.02268772	0.05532423	-0.19926963	0.00306077	13584.97685	95.83796296	0.02705974	0.05641693	2.54E-05	0.00318287	13427.71569	94.2254902	0.01540849	0.05861893	0.01356832	0.00343618	11013.03167	79.52036199	0.01052754	0.05750346	0.20792377	0.00330665	16221.06373	107.6029412	0.00649207	0.05902742	-0.19446313	0.00348424
2	4636.05	50.65	0.02880174	0.05328702	0.40470902	0.00283951	9282.274854	74.60233918	0.02837146	0.05485866	-0.17286278	0.00300947	5058.394737	54.40526316	0.0186439	0.05196952	0.35647857	0.00270083	5071.187135	54.33333333	0.02050017	0.05501429	0.36182919	0.00302657	25563.31481	128.1944444	0.02861757	0.05603573	-0.15294212	0.00314	25067.38235	127.4215686	0.02923699	0.05872132	-0.13226024	0.00344819	15233.38462	81.16742081	0.03780861	0.05925702	0.31926249	0.00351139	25503.57353	128.9754902	0.01925342	0.05882353	-0.15143276	0.00346021
2	13825.67222	94.46111111	0.01072412	0.05386311	-0.11482084	0.00290123	15656.73684	105.7426901	0.00979635	0.05454608	-0.23324208	0.00297527	3283.589474	42.13684211	0.06838411	0.05765501	0.72996801	0.0033241	14790.35673	98.40350877	0.01834807	0.05593897	-0.17064509	0.00312917	21790.16204	122.4305556	0.00251314	0.05670115	-0.16543859	0.00321502	23228.38725	127.2696078	0.02149989	0.05851635	-0.24089438	0.00342416	16553.20362	92.32579186	0.02459241	0.05785842	0.12304706	0.0033476	19280.38235	111.6960784	0.02305828	0.05768923	-0.03114398	0.00332805
2	3031.844444	37.03333333	0.06214512	0.05471588	0.53780138	0.00299383	5665.578947	51.23976608	0.05124841	0.05532423	0.13411143	0.00306077	3329.415789	36.22631579	0.05536911	0.05607178	0.48706438	0.00314404	4646.140351	46.3625731	0.03174207	0.05516948	0.28760363	0.00304367	19453.20833	115.1527778	0.017561	0.05603573	-0.19655286	0.00314	18811.9951	112.3480392	0.02345529	0.05779327	-0.14968432	0.00334006	14720.66063	89.84615385	0.05484243	0.05847443	0.11132121	0.00341926	16731.17157	102.1617647	0.02236349	0.05768923	-0.02262813	0.00332805
2	3727.588889	46.21111111	0.02264785	0.05314202	0.32103818	0.00282407	4856.298246	54.41520468	0.01830352	0.05516948	0.13407606	0.00304367	1365.447368	26.7	0.05601047	0.05289408	0.7526719	0.00279778	2907.883041	41.00584795	0.03006502	0.05501429	0.4862955	0.00302657	22340.01852	122.1018519	0.01565734	0.05726536	-0.26289124	0.00327932	17277.28922	103.3284314	0.02002527	0.05789712	0.02431988	0.00335208	13730.91855	80.30316742	0.02556856	0.05750346	0.22345869	0.00330665	19047.96569	110.0637255	0.01900335	0.05748059	-0.07292153	0.00330402
2	5634.605556	56.50555556	0.03207716	0.05443311	0.18632584	0.00296296	7133.02924	66.70175439	0.01461605	0.05516948	-0.04991257	0.00304367	2490.168421	37.15789474	0.03911878	0.05302485	0.62933332	0.00281163	5630.760234	58.45614035	0.03764358	0.05578592	0.16446701	0.00311207	12316.80093	91.03240741	0.01695222	0.05574812	-0.02774623	0.00310785	11792.52941	90.29411765	0.01236624	0.05831067	0.03037729	0.00340013	9301.058824	70.05429864	0.02417056	0.05829909	0.23548231	0.00339878	12562.90196	92.96078431	0.01084584	0.0571662	-0.03689644	0.00326797
2	8354.861111	67.26111111	0.05104865	0.06490734	0.34721215	0.00421296	10696.08772	78.49707602	0.02913266	0.05906143	0.16572563	0.00348825	5225.947368	47.97894737	0.11032882	0.07368421	0.59812611	0.00542936	10623.45029	78.9005848	0.0398303	0.06105442	0.17472832	0.00372764	17877.13889	109.3055556	0.01841417	0.05688984	-0.20652964	0.00323645	17770.34804	110.5343137	0.01214968	0.05800078	-0.20823929	0.00336409	11474.97738	77.94570136	0.02220078	0.05785842	0.23118377	0.0033476	14605.72549	97.43137255	0.02175021	0.05748059	0.00286239	0.00330402
2	14001.87778	84.86666667	0.02336362	0.05826716	0.06703035	0.00339506	15068.2807	89.8128655	0.04348015	0.05759566	0.00424861	0.00331726	1867.052632	28.13684211	0.12152777	0.07139295	0.87159589	0.00509695	14503.73684	88.97660819	0.01256611	0.06006619	0.04342135	0.00360795	18773.00463	112.3842593	0.01315549	0.05670115	-0.14745239	0.00321502	15719.86275	101.4803922	0.01708879	0.057585	0.04843874	0.00331603	15090.21267	92.64705882	0.01616306	0.05803509	0.09256022	0.00336807	14239.78922	96.10294118	0.01031291	0.05789712	0.13557805	0.00335208
2	5768.25	61.68333333	0.02403659	0.05386311	0.2764991	0.00290123	6721.093567	66.98830409	0.02885313	0.05470259	0.13703327	0.00299237	1791.068421	30.00526316	0.03676917	0.05263158	0.76538786	0.00277008	5884.327485	62.40935673	0.00657264	0.05501429	0.24900284	0.00302657	19621.90278	111.1527778	0.01987949	0.05574812	-0.05609434	0.00310785	22805.82843	125.25	0.01983282	0.05737598	-0.21343765	0.003292	17373.25339	98.35746606	0.0238283	0.05951559	0.07918137	0.00354211	20020.40196	114.5588235	0.01058856	0.05748059	-0.06495058	0.00330402
2	7615.327778	63.68333333	0.02616095	0.05314202	0.24752449	0.00282407	9311.77193	72.67251462	0.02706308	0.05532423	0.09272381	0.00306077	2413.889474	35.99473684	0.05235787	0.05380276	0.75263596	0.00289474	7243.274854	64.49122807	0.02293155	0.05516948	0.29229924	0.00304367	17083.66204	110.162037	0.00528888	0.05651183	-0.1666451	0.00319359	14462.61765	98.5	0.01079014	0.05789712	-0.00030794	0.00335208	14420.86878	94.35294118	0.01340632	0.05785842	0.00417038	0.0033476	15689.56863	101.4901961	0.01555669	0.05748059	-0.0763202	0.00330402
2	10979.8	81.03333333	0.01648082	0.05386311	0.01572086	0.00290123	11567.4386	86.40935673	0.02728198	0.05485866	-0.04293679	0.00300947	4186.721053	45.02631579	0.08071425	0.05405958	0.61183349	0.00292244	13391.76608	92.99415205	0.00221635	0.05407381	-0.19601675	0.00292398	21297.97685	123.8842593	0.00984484	0.05641693	-0.21251425	0.00318287	20094.71078	119.6813726	0.01437905	0.05820756	-0.14249049	0.00338812	14518.93213	86.62443439	0.01750721	0.05759241	0.18307244	0.00331689	21857.82353	125.6862745	0.0161601	0.05748059	-0.24007446	0.00330402
2	11203.96111	81.37222222	0.0309359	0.05386311	0.14936844	0.00290123	12173.47953	86.01754386	0.02194172	0.05470259	0.09093871	0.00299237	2268.868421	31.64736842	0.09248982	0.05753477	0.83006369	0.00331025	11638.29825	83.38596491	0.03515134	0.05485866	0.12957586	0.00300947	17333.78704	109.5462963	0.01372963	0.05622666	-0.18287969	0.00316144	16669.9902	105.9019608	0.00990128	0.0584136	-0.14206833	0.00341215	13875.82353	89.68778281	0.01857095	0.05934334	0.06879547	0.00352163	14036.15686	94.8627451	0.01373097	0.05748059	0.03968609	0.00330402
2	4043.538889	44.61666667	0.04576733	0.05299662	0.25542113	0.00280864	5044.789474	54.97660819	0.0100559	0.05501429	0.09725417	0.00302657	2132.647368	33.17368421	0.06326643	0.05813348	0.63541841	0.0033795	5103.538012	53.78362573	0.01779107	0.05407381	0.08999972	0.00292398	16053.95833	102.5694444	0.01676719	0.05584416	-0.11621258	0.00311857	14561.37745	96.32843137	0.01865641	0.05727118	-0.00296169	0.00327999	12339.55656	83.28506787	0.00772678	0.05768122	0.15587021	0.00332712	16291.88235	105.6666667	0.01579975	0.05779327	-0.12561848	0.00334006
2	11018.23333	83.51111111	0.01491968	0.05314202	0.06111117	0.00282407	10964.83041	83.73099415	0.00426015	0.05407381	0.05120581	0.00292398	1754.147368	28.54736842	0.09513067	0.05717253	0.84076061	0.0032687	11035.52632	81.71345029	0.0396704	0.05516948	0.04601807	0.00304367	18905.85185	112.9814815	0.01548941	0.05603573	-0.14039747	0.00314	18812.93137	112.0392157	0.0356281	0.05800078	-0.14016028	0.00336409	14617.77828	91.71493213	0.03135418	0.05934334	0.12463576	0.00352163	17927.09314	110.1519608	0.01383501	0.057585	-0.07834526	0.00331603
2	5517.705556	58.11666667	0.01202705	0.05328702	0.25508695	0.00283951	6579.02924	64.97076023	0.00639325	0.05407381	0.10281619	0.00292398	2868.310526	38.51052632	0.03156305	0.05249984	0.59944348	0.00275623	6903.222222	65.87719298	0.02445574	0.05501429	0.06053115	0.00302657	16089.1713	104.9675926	0.00626706	0.05670115	-0.10669395	0.00321502	14247.29412	94.66666667	0.02157966	0.05748059	0.02963206	0.00330402	14008.36199	90.13574661	0.01251866	0.05794683	0.05028067	0.00335783	14750.28922	95.50490196	0.01745726	0.05800078	-0.0056444	0.00336409
2	6688.572222	62.40555556	0.01367598	0.05285083	0.11247787	0.00279321	8704.690058	73.53216374	0.01234246	0.05407381	-0.15890874	0.00292398	2374.031579	35.55789474	0.05199086	0.05545081	0.68030843	0.00307479	6466.695906	62.35672515	0.00555106	0.05470259	0.14478867	0.00299237	15801.33333	103.462963	0.01771881	0.05565192	-0.13023054	0.00309714	14933.14706	100.6862745	0.01470503	0.05737598	-0.06724292	0.003292	13153.8552	87.1040724	0.02640875	0.05873645	0.07944753	0.00344997	15272.36275	101.3529412	0.00628502	0.05800078	-0.09277769	0.00336409
2	3033.138889	42.63888889	0.02096524	0.05314202	0.29355534	0.00282407	3690.847953	48.80116959	0.02338576	0.05563245	0.12998463	0.00309497	1091.757895	25.17894737	0.04903887	0.05236776	0.72604747	0.00274238	3029.730994	43.59064327	0.01414477	0.05654702	0.28264872	0.00319757	12002.93519	90.39814815	0.00944938	0.05574812	-0.03816017	0.00310785	12415.31373	91.43137255	0.01149916	0.05789712	-0.08799391	0.00335208	9271.963801	72.54298643	0.01764224	0.05891048	0.17575289	0.00347044	13432.0098	97.75490196	0.00125949	0.05800078	-0.16811239	0.00336409
2	6957.527778	65.60555556	0.03505009	0.05357584	0.29748205	0.00287037	11210.77193	87.39181287	0.01052438	0.05407381	-0.11059506	0.00292398	5933.278947	57.25789474	0.02863231	0.05196952	0.41966752	0.00270083	7261.28655	66.67836257	0.02272687	0.0560916	0.27573511	0.00314627	15199.96296	100.4907407	0.01045179	0.05565192	-0.12799969	0.00309714	13548.73039	94.17156863	0.03172309	0.05882353	0.01915914	0.00346021	13224.1086	89.08597285	0.01061387	0.05785842	0.0630719	0.0033476	15478.44118	102.3823529	0.01586853	0.057585	-0.11659029	0.00331603
2	7122.872222	62.70555556	0.0507884	0.0569275	0.29759363	0.00324074	11184.98246	84.09356725	0.01789302	0.05563245	-0.10001035	0.00309497	4852.605263	49.34210526	0.06655581	0.05942942	0.52967003	0.00353186	6719.473684	61.80116959	0.04295103	0.05833315	0.33264038	0.00340276	18267.95833	110.8935185	0.0128024	0.05622666	-0.19074642	0.00316144	17775.57353	109.122549	0.0128404	0.05810426	-0.13527529	0.00337611	12961.21267	84.86877828	0.01923157	0.05803509	0.17645892	0.00336807	15872.71078	101.3676471	0.0073175	0.05737598	-0.01037673	0.003292
2	6682.65	62.70555556	0.01744431	0.05328702	0.29107361	0.00283951	7864.578947	68.64912281	0.01837468	0.05563245	0.1677514	0.00309497	3328.457895	39.44736842	0.06872114	0.05837124	0.67013134	0.0034072	8090.824561	69.12865497	0.01909966	0.05532423	0.15088216	0.00306077	20503.76852	116.4166667	0.02442427	0.05670115	-0.1883625	0.00321502	15816.80392	98.96078431	0.02662002	0.05892557	0.10088168	0.00347222	13888.97738	86.68778281	0.02067258	0.05821122	0.22461161	0.00338855	19178.40196	112.5980392	0.00640106	0.0584136	-0.08499674	0.00341215
2	6208.444444	60.97777778	0.01694012	0.05343162	0.29218763	0.00285494	9362.479532	78.05847953	0.01638287	0.05501429	-0.05520522	0.00302657	3859.005263	42.82631579	0.02374457	0.05196952	0.56114116	0.00270083	5596.818713	57.23976608	0.0143773	0.05470259	0.37000204	0.00299237	19304.27315	115.0787037	0.01082568	0.05726536	-0.16300619	0.00327932	18548.45098	111.4901961	0.00593611	0.0571662	-0.11258577	0.00326797	12501.43891	78.33484163	0.01452134	0.05803509	0.26009105	0.00336807	18104.82843	109.7205882	0.01730486	0.05748059	-0.09045117	0.00330402
2	5622.722222	55.42222222	0.02817003	0.05343162	0.39132657	0.00285494	7241.877193	67.01169591	0.02704064	0.05454608	0.18356923	0.00297527	3516.036842	41.46842105	0.0359263	0.05302485	0.59215311	0.00281163	5638.719298	55.03508772	0.03562508	0.05547856	0.36157152	0.00307787	23414.90741	131.3796296	0.02265189	0.05679557	-0.32477632	0.00322574	19849.7451	115.9509804	0.00792521	0.057585	-0.12510252	0.00331603	14604.32127	85.29864253	0.02046472	0.05847443	0.17980021	0.00341926	22564.42157	126.127451	0.01277715	0.05872132	-0.27427954	0.00344819
2	8862.411111	74.02222222	0.02650078	0.05513731	-0.01294146	0.00304012	10074.97661	83.04678363	0.01371491	0.05485866	-0.16916226	0.00300947	4135.931579	48.44736842	0.05107365	0.05582422	0.5202306	0.00311634	10272.35673	81.35087719	0.01517113	0.05501429	-0.17179383	0.00302657	20591.30093	119.1064815	0.00957381	0.05613128	-0.1943413	0.00315072	16083.5098	98.84313725	0.0315057	0.05800078	0.05619506	0.00336409	13145.87783	83.49773756	0.02189739	0.05829909	0.23779745	0.00339878	17268.98039	102.0980392	0.02216679	0.05810426	-0.01114525	0.00337611
2	5220.605556	56.67222222	0.03119043	0.05905637	0.39238102	0.00348765	5976.795322	61.60233918	0.02572943	0.05949412	0.25043108	0.00353955	3533.805263	40.28947368	0.08657922	0.07868377	0.56671467	0.00619114	6609.532164	64.69005848	0.03053641	0.05992369	0.17097958	0.00359085	19217.21759	116.4953704	0.01340453	0.05773131	-0.20557412	0.0033329	17181.46078	106.5294118	0.00902935	0.05800078	-0.0822139	0.00336409	13055.41629	86.17647059	0.02352795	0.059084	0.18040816	0.00349092	18891.82353	111.8823529	0.02185401	0.05800078	-0.19293482	0.00336409
2	4812.894444	51.02777778	0.05768263	0.0567918	0.56504514	0.00322531	9347.672515	76.92397661	0.02369161	0.0589165	0.17561106	0.00347115	4088.710526	43.96315789	0.09734057	0.08543517	0.63246345	0.00729917	5566	55.04093567	0.04900507	0.06298438	0.50729713	0.00396703	13644.13889	97.17592593	0.0158893	0.05632188	-0.08696149	0.00317215	11198.14706	87	0.00539754	0.05779327	0.09446334	0.00334006	13484.1991	93.40271493	0.01358149	0.05882353	-0.07335812	0.00346021	12941.96078	92.54901961	0.01757015	0.05789712	-0.0377759	0.00335208
2	6338.666667	63.91111111	0.02426781	0.05357584	0.25818277	0.00287037	6457.865497	64.98830409	0.02913514	0.05516948	0.24924677	0.00304367	2317.021053	34.37894737	0.0736543	0.05717253	0.73231278	0.0032687	7851.590643	71.21637427	0.01268207	0.05639562	0.09402565	0.00318047	12877.22222	89.76851852	0.01865897	0.05603573	0.07279769	0.00314	13791.54412	93.25980392	0.02193508	0.05810426	-0.00284711	0.00337611	11772.9638	80.32126697	0.0295375	0.05838682	0.14793326	0.00340902	13217.39706	92.93627451	0.01757073	0.05933195	0.03303568	0.00352028
2	8005.694444	67.53888889	0.14218667	0.10175922	0.37834114	0.01035494	10644.66667	81.68421053	0.06913757	0.07150304	0.15480304	0.00511268	4199.421053	45.10526316	0.17358203	0.13408147	0.66806954	0.01797784	7320.350877	63.87134503	0.11628474	0.09537723	0.41561086	0.00909682	14401.83796	95.01388889	0.02525906	0.05707791	0.0029373	0.00325789	14193.22059	93.87745098	0.00834053	0.05800078	0.01890121	0.00336409	7473.963801	53.28506787	0.06988727	0.06359036	0.48904936	0.00404373	14585.11275	94.65196078	0.01111976	0.05779327	-0.01054818	0.00334006
2	7417.872222	60.85	0.05378652	0.05719795	0.18612288	0.0032716	9760.005848	77.38596491	0.02830637	0.0571486	-0.05724596	0.00326596	3658.836842	45.44736842	0.08067016	0.05989372	0.58665391	0.00358726	8613.169591	70.59649123	0.02974279	0.05654702	0.0607101	0.00319757	21039.33333	125.0185185	0.00967645	0.05613128	-0.28986567	0.00315072	20443.46078	121.0490196	0.00796688	0.057585	-0.25700536	0.00331603	13580.58371	85.30769231	0.0256042	0.05829909	0.1718263	0.00339878	18943.7598	114.2892157	0.01485089	0.05737598	-0.15836089	0.003292
2	9733.738889	77.60555556	0.06165044	0.07349309	0.15084592	0.00540123	13371.04678	93.84210526	0.03176448	0.06063287	-0.1385963	0.00367634	6847.057895	60.92105263	0.11483145	0.1035385	0.41351032	0.01072022	12268.66667	85.91812865	0.04481701	0.06432749	-0.05413488	0.00413803	19588.73611	116.9583333	0.01110178	0.05613128	-0.24739465	0.00315072	16762.76471	105.2254902	0.00884765	0.05800078	-0.04518224	0.00336409	16689.85068	101.0361991	0.01186158	0.05829909	-0.03462216	0.00339878	14913.40196	96.33333333	0.02877014	0.05882353	0.06964705	0.00346021
2	11618.42778	86.88333333	0.01502835	0.05624571	0.14928124	0.00316358	12984.16959	92.57894737	0.01599076	0.05789178	0.05130301	0.00335146	4661.221053	48.17894737	0.1076141	0.06922603	0.66891687	0.00479224	12792.19298	93.61988304	0.02657956	0.05774391	0.05486269	0.00333436	18323.4537	113.1018519	0.01031306	0.05613128	-0.27998945	0.00315072	14241.5098	97.10784314	0.01330495	0.05727118	-0.00224164	0.00327999	14584.06787	92.81900452	0.01425804	0.05750346	-0.02370133	0.00330665	13525.88725	93.36764706	0.01612007	0.05737598	0.04785832	0.003292
2	7366.233333	62.87777778	0.06209687	0.07071068	0.23257446	0.005	9569.380117	74.9122807	0.03400138	0.0611943	-0.05048404	0.00374474	3861.778947	46.26315789	0.07137722	0.07498846	0.56986552	0.00562327	6885.28655	61.19298246	0.06790959	0.07209841	0.24744747	0.00519818	17182.68519	108.3425926	0.02588458	0.05622666	-0.18267173	0.00316144	15601.73529	100.0784314	0.0216802	0.05820756	-0.07856877	0.00338812	13859.37557	89.52941176	0.01670499	0.05759241	0.05353921	0.00331689	15305.14216	100.8676471	0.01516211	0.05727118	-0.05816927	0.00327999
2	4239.461111	49.76111111	0.0415194	0.05400617	0.3236013	0.00291667	5179.134503	54.79532164	0.03139395	0.05516948	0.15815021	0.00304367	3664.531579	40.54210526	0.03486473	0.05223535	0.45685859	0.00272853	5498.964912	58.29824561	0.01895125	0.05501429	0.10712184	0.00302657	14989.18056	100.2731482	0.01938592	0.05603573	-0.16610496	0.00314	13550.62745	94	0.00924524	0.05727118	-0.06818663	0.00327999	10680.79638	76.40723982	0.01104312	0.05776989	0.14797723	0.00333736	13513.5098	93.6372549	0.00578238	0.0571662	-0.06156962	0.00326797
2	7307.666667	64.26666667	0.03458664	0.05343162	0.31339078	0.00285494	8396.163743	72.07017544	0.01715852	0.05547856	0.21539043	0.00307787	3270.547368	41.77894737	0.08028613	0.06216322	0.68753017	0.00386427	8128.730994	71.26900585	0.01671902	0.0560916	0.24222339	0.00314627	17227.63889	106.0648148	0.00985851	0.05555556	-0.13052194	0.00308642	16561.56373	103.6421569	0.01606735	0.05737598	-0.1083887	0.003292	13652.71041	89.16289593	0.02294273	0.05794683	0.10713674	0.00335783	16653.77451	105.0686275	0.00680402	0.057585	-0.11341783	0.00331603
2	4286.25	47.40555556	0.04562417	0.05597067	0.62874999	0.00313272	7470	64.52631579	0.04582424	0.05578592	0.36891921	0.00311207	3131.310526	38.84736842	0.06802869	0.06238563	0.72656846	0.00389197	3993.269006	45.94736842	0.0387744	0.05729801	0.66245811	0.00328306	17569.00926	107.8611111	0.00764545	0.05574812	-0.20648243	0.00310785	15851.20098	101.5245098	0.02178073	0.05768923	-0.10686432	0.00332805	8409.230769	61.51131222	0.03175414	0.05821122	0.40835736	0.00338855	15677.4951	100.7107843	0.00895866	0.05831067	-0.08951647	0.00340013
2	8624.6	72.57777778	0.01230009	0.05499719	0.11207221	0.00302469	8883.549708	74.01754386	0.01215451	0.05454608	0.08657333	0.00297527	2326.989474	36.61052632	0.0803344	0.05680798	0.77154891	0.00322715	9555.111111	76.38596491	0.02229951	0.05593897	0.03172368	0.00312917	34110.28704	159.9537037	0.01998644	0.0599175	-0.45263185	0.00359011	24987.94608	121.9362745	0.01759771	0.06122547	-0.06431441	0.00374856	21094.38462	103.760181	0.05978036	0.06087613	0.10462524	0.0037059	22321.19608	110.2254902	0.02349398	0.06063391	0.04880998	0.00367647
2	5213.927778	53.73888889	0.05841701	0.05624571	0.44371892	0.00316358	8357.976608	71.61403509	0.02089569	0.05593897	0.11493691	0.00312917	4437.594737	48.75263158	0.04224702	0.05431518	0.51736642	0.00295014	5990.444444	57.21637427	0.02640615	0.05669801	0.36496931	0.00321466	13480.43981	94.20833333	0.00784094	0.05574812	-0.0179376	0.00310785	12351.0098	90.31372549	0.01007812	0.05737598	0.07230317	0.003292	15727.33032	102.8144796	0.01144205	0.05759241	-0.16882184	0.00331689	14101.48529	100.0343137	0.00789729	0.05737598	-0.05718032	0.003292
2	10327.29444	82.39444444	0.01548954	0.05386311	0.11880644	0.00290123	12394.80702	92.15204678	0.00967727	0.05454608	-0.03887695	0.00297527	4513.726316	47.62105263	0.05186815	0.05619515	0.63410835	0.00315789	10978.19298	85.31578947	0.01848233	0.05501429	0.07640018	0.00302657	17866.61111	114.7222222	0.0095006	0.05632188	-0.26999441	0.00317215	14064.62745	96.83333333	0.02004887	0.05779327	-0.0089477	0.00334006	14018.42534	91.19457014	0.01004249	0.05750346	0.0017537	0.00330665	14430.32353	99.1372549	0.00885322	0.05820756	-0.03274273	0.00338812
2	8714.005556	71.81666667	0.0526852	0.05866309	0.22482106	0.00344136	10245.33333	79.84795322	0.04595824	0.0587712	0.09951697	0.00345405	3503.384211	40.81578947	0.13275916	0.0717799	0.6868202	0.00515235	8949.269006	73.22222222	0.05445307	0.05833315	0.21530358	0.00340276	9709.342593	82.37037037	0.00656078	0.05613128	-0.07990328	0.00315072	9405.857843	82.15196078	0.00328229	0.057585	-0.03447019	0.00331603	7040.986425	57.92760181	0.03907216	0.05882353	0.24461104	0.00346021	10429.19608	85.51960784	0.00966556	0.0571662	-0.14091041	0.00326797
2	6945.477778	63.35555556	0.03854336	0.05513731	0.30131313	0.00304012	11150.10526	84.19883041	0.01087824	0.05516948	-0.08939896	0.00304367	4755.142105	51.46842105	0.05113329	0.05456958	0.53655649	0.00297784	7254.298246	65.45614035	0.02752829	0.05470259	0.29142204	0.00299237	15430.05093	101.0787037	0.01729726	0.05632188	-0.07922598	0.00317215	16255.23039	106.4264706	0.01671244	0.05768923	-0.13853099	0.00332805	14898.73303	98.16289593	0.01498268	0.05768122	-0.04518636	0.00332712	15025.08333	101.3284314	0.01272456	0.05810426	-0.05917248	0.00337611
2	4612.066667	53	0.02813296	0.05443311	0.41075044	0.00296296	6470.397661	60.97076023	0.01184127	0.05501429	0.17561695	0.00302657	4624.157895	47.72631579	0.04421489	0.05249984	0.43910358	0.00275623	6050.608187	60.99415205	0.02657916	0.05501429	0.23274817	0.00302657	16651.58333	108.6666667	0.00937581	0.05574812	-0.25034167	0.00310785	14078.70588	99.38235294	0.02129626	0.05820756	-0.07209	0.00338812	12050.32579	82.95022624	0.03772977	0.06070773	0.08145048	0.00368543	13234.01961	96.43137255	0.01880795	0.05800078	-0.00617659	0.00336409
2	6219.277778	59.3	0.0543204	0.05853141	0.13180566	0.00342593	6831.105263	64.04093567	0.04297104	0.0560916	0.03975723	0.00314627	1797.452632	30.70526316	0.06033541	0.05557556	0.7417699	0.00308864	6685.789474	64.21052632	0.03227501	0.0568486	0.06406816	0.00323176	12835.96759	92.16203704	0.01588523	0.05584416	-0.12712673	0.00311857	11304.61275	86.28921569	0.00938318	0.05768923	0.01234598	0.00332805	7729.837104	63.09502262	0.01351168	0.05750346	0.3211096	0.00330665	11636.57353	86.66176471	0.00799773	0.0571662	-0.01887391	0.00326797
2	3670.238889	47.62777778	0.03575148	0.05343162	0.38819437	0.00285494	5980.087719	63.77192982	0.01351877	0.05454608	0.01662472	0.00297527	1909.826316	33.22631579	0.04958477	0.05341522	0.67921512	0.00285319	3638.526316	46.35087719	0.01915742	0.05407381	0.40412424	0.00292398	24291.19444	131.037037	0.01009668	0.05594003	-0.25903266	0.00312929	20313.79412	115.2745098	0.01439556	0.0571662	-0.06539674	0.00326797	14404.19457	82.04977376	0.02901325	0.05934334	0.24430146	0.00352163	23728.15686	127.6960784	0.0199538	0.05882353	-0.24424128	0.00346021
2	8585.888889	71.34444444	0.01427167	0.05357584	0.22962662	0.00287037	11680.36257	86.77192982	0.01241413	0.05438911	-0.02939044	0.00295818	3763.973684	44.47894737	0.03667011	0.05249984	0.66407318	0.00275623	8594.614035	69.23391813	0.0280891	0.05423169	0.240729	0.00294108	12217.22222	88.31481481	0.00560272	0.05555556	0.01825939	0.00308642	13099.64706	95.6372549	0.00873158	0.05737598	-0.05268615	0.003292	10769.9457	78.90497738	0.01435905	0.05847443	0.1381838	0.00341926	13443.35784	94.16176471	0.02093144	0.05768923	-0.07328866	0.00332805
2	7235.783333	62.76111111	0.03584603	0.05471588	0.24040726	0.00299383	6855.795322	62.62573099	0.03308019	0.05578592	0.26647461	0.00311207	2262.378947	33.88421053	0.06572882	0.05263158	0.74769041	0.00277008	8809.549708	73.28070175	0.02326632	0.05532423	0.06211984	0.00306077	14208.01852	98.15740741	0.0128273	0.05584416	-0.16393887	0.00311857	11959.47059	89.06862745	0.00746352	0.05737598	0.02998907	0.003292	11541.42986	82.09049774	0.01843839	0.05776989	0.05305603	0.00333736	12674.61275	93.20098039	0.01553928	0.05800078	-0.02917597	0.00336409
2	6934.45	60.56111111	0.0601006	0.0569275	0.29527071	0.00324074	8047.877193	70.01754386	0.03172221	0.05639562	0.19335463	0.00318047	3228.878947	40.11052632	0.06978985	0.05644108	0.65977553	0.0031856	8924.192982	71.93567251	0.05042536	0.05789178	0.09875358	0.00335146	12053.02778	87.63888889	0.01120334	0.05594003	-0.01863649	0.00312929	12086.35784	88.22058824	0.01189797	0.05737598	-0.02230472	0.003292	11740.65611	86.67420814	0.01971364	0.05794683	0.00858744	0.00335783	11887.01471	87.26960784	0.01240843	0.0571662	-0.01231598	0.00326797
2	7366.2	61	0.02918665	0.05541649	0.42693951	0.00307099	11319.76023	82.07602339	0.02857829	0.05578592	0.1153215	0.00311207	5284.305263	51.33684211	0.06501015	0.05717253	0.58703623	0.0032687	8938.122807	72.41520468	0.02723573	0.05774391	0.2992415	0.00333436	17640.69907	109.6898148	0.01045624	0.05555556	-0.20065207	0.00308642	16100.22059	104.6323529	0.01890225	0.05851635	-0.08307462	0.00342416	11876.08597	83.3800905	0.03848471	0.05873645	0.20582581	0.00344997	16504.25	105.4264706	0.01390288	0.05779327	-0.11187521	0.00334006
2	12462.28333	87.27222222	0.0232579	0.05343162	0.19252887	0.00285494	13337.21053	90.76608187	0.02472496	0.05470259	0.14642706	0.00299237	3069.052632	40.09473684	0.07979078	0.05884389	0.80052318	0.0034626	12303.50877	86.35087719	0.02829178	0.05501429	0.21352597	0.00302657	16420.41204	102.662037	0.02385947	0.05632188	-0.0604192	0.00317215	17245.7598	106.4754902	0.00942489	0.0571662	-0.11377104	0.00326797	14288.41629	90.8959276	0.01392159	0.05803509	0.0913605	0.00336807	16251.81863	102.8578431	0.02127017	0.05800078	-0.05275792	0.00336409
2	6150.8	57.28888889	0.05636705	0.06322115	0.37167006	0.00399691	5541.461988	52.14035088	0.06642764	0.06603269	0.42739829	0.00436032	2292.305263	31.65263158	0.13709244	0.07471089	0.77717475	0.00558172	7140.081871	64.47953216	0.04873804	0.06063287	0.25317937	0.00367634	15417.99074	100.5648148	0.01236918	0.05565192	-0.05500383	0.00309714	15838.89706	103.2205882	0.01376633	0.05768923	-0.07592747	0.00332805	14244.36652	87.99547511	0.02322865	0.05882353	0.01919319	0.00346021	14408.55882	97.45098039	0.0250315	0.05779327	0.02039912	0.00334006
2	5879.583333	54.10555556	0.16852733	0.1530553	0.56681147	0.02342593	6514.128655	57.76608187	0.16263217	0.14938058	0.50071466	0.02231456	3758.115789	37.44210526	0.21865557	0.18544698	0.70769799	0.03439058	8050.74269	66.56725146	0.14460676	0.14384063	0.38507169	0.02069013	13510.73148	93.94444444	0.00664606	0.05594003	-0.08467452	0.00312929	12633.0098	91.74509804	0.00993351	0.05810426	-0.0287401	0.00337611	11291.59276	79.02262443	0.03347583	0.05776989	0.08582615	0.00333736	13147.69608	94.90196078	0.00742722	0.05737598	-0.07604881	0.003292
2	11090.91111	76.62222222	0.13911274	0.13257888	0.28256992	0.01757716	14517.05848	92.0994152	0.1211726	0.1226677	0.0648265	0.01504737	5012.431579	47.07368421	0.19883616	0.14694488	0.66669509	0.0215928	13233.52632	88.12280702	0.13630647	0.12798871	0.14689837	0.01638111	14415.49074	96.58333333	0.00842626	0.05555556	0.0031048	0.00308642	13731.19118	97.32843137	0.01161201	0.05779327	0.05113162	0.00334006	13307.78733	85.94117647	0.01819508	0.05750346	0.09316856	0.00330665	16188.76961	104.1911765	0.01836693	0.057585	-0.1134659	0.00331603
2	14460.26667	97.47777778	0.01443018	0.05328702	0.03426606	0.00283951	19913.54971	119.8888889	0.01441459	0.05547856	-0.32596982	0.00307787	6615.842105	57.57894737	0.06277173	0.05848977	0.55630591	0.00342105	13681.7076	94.78362573	0.01820685	0.05547856	0.08903778	0.00307787	14384.72222	99.75925926	0.01146732	0.05584416	-0.06156838	0.00311857	13535.84804	96.43627451	0.0127434	0.0571662	-0.00963876	0.00326797	9286.325792	69.36651584	0.02233825	0.05750346	0.3172124	0.00330665	13854.28922	97.18137255	0.00403737	0.057585	-0.03604739	0.00331603
2	9440.061111	73.56111111	0.07394231	0.07993053	0.39613508	0.00638889	11515.52632	82.77777778	0.07032208	0.07466167	0.25648947	0.00557436	4007.115789	40.55789474	0.14850074	0.09846467	0.73968007	0.00969529	10582.46199	78.43859649	0.06577224	0.0790015	0.31167156	0.00624124	20018.28704	119.4907407	0.01248297	0.05641693	-0.26468049	0.00318287	17320.05392	108.5539216	0.01618339	0.057585	-0.07748731	0.00331603	12328.34842	80.29411765	0.02509074	0.05838682	0.23030229	0.00340902	16223.21569	103.745098	0.0151362	0.05737598	-0.01204104	0.003292
2	12354.25	78.15	0.19056731	0.18442436	0.1789736	0.03401235	13451.23392	84.05263158	0.18765421	0.18246176	0.12406889	0.0332923	1384.742105	21.54210526	0.32194291	0.2530698	0.91147756	0.06404432	11887.81287	76.19883041	0.20650292	0.1996029	0.22495803	0.03984132	13580.27778	93.34259259	0.00588846	0.05594003	-0.09137873	0.00312929	12405.08824	89.24509804	0.00957718	0.05737598	0.00926977	0.003292	12816.86878	86.43438914	0.01987955	0.0585619	-0.00702923	0.0034295	13616.97059	93.17647059	0.01848974	0.05727118	-0.08035252	0.00327999
2	5506.85	59.06111111	0.02985408	0.05471588	0.1811842	0.00299383	7740.438596	72.33333333	0.0196764	0.05516948	-0.15135671	0.00304367	2833.036842	38.7	0.06188841	0.05705127	0.58823054	0.00325485	5860.561404	62.43274854	0.02889841	0.05454608	0.12714242	0.00297527	18776.18981	116.9490741	0.00805658	0.05555556	-0.32554294	0.00308642	16698.72549	108.6078431	0.01542102	0.05727118	-0.17607607	0.00327999	10432.9819	73.31674208	0.03749528	0.05942953	0.27455367	0.00353187	16627.34804	105.6127451	0.01136063	0.05768923	-0.1659758	0.00332805
2	10458.62778	83.46111111	0.00946441	0.05328702	0.19027219	0.00283951	8515.356725	74.28070175	0.04114434	0.05485866	0.35548338	0.00300947	2137.810526	33.57894737	0.04797504	0.05302485	0.83507988	0.00281163	13719.21053	97.85380117	0.00799993	0.05501429	-0.04102912	0.00302657	15758.48611	100.4583333	0.01431543	0.05594003	-0.08128634	0.00312929	13736.07353	94.26960784	0.02824218	0.05810426	0.05439185	0.00337611	12072.15385	83.18552036	0.01059083	0.05768122	0.16236588	0.00332712	16230.20098	103.6127451	0.01940205	0.057585	-0.11291605	0.00331603
2	9524.188889	77.65555556	0.01265633	0.05400617	0.32234396	0.00291667	10153.30409	80.05263158	0.01561866	0.05407381	0.27254577	0.00292398	4343.605263	42.46842105	0.04582232	0.05289408	0.69029833	0.00279778	12841.34503	91.71929825	0.00699489	0.05407381	0.07657015	0.00292398	11570.12037	85.66666667	0.01388019	0.05622666	0.05675943	0.00316144	12307.51961	91.24509804	0.01082186	0.05779327	0.01207589	0.00334006	13313.24887	90.66968326	0.02311304	0.05785842	-0.04575272	0.0033476	13249.4951	94.83823529	0.01660121	0.05789712	-0.06043577	0.00335208
2	8531.555556	72.82222222	0.02912692	0.05371967	0.1008878	0.0028858	10387.15789	84.50292398	0.00732297	0.05438911	-0.10034104	0.00295818	4436.652632	53.15789474	0.02143957	0.05143374	0.5380518	0.00264543	8482.847953	74.98830409	0.01980877	0.05532423	0.09713292	0.00306077	12070.26389	89.14351852	0.01482868	0.05679557	0.03253569	0.00322574	12180.22059	87.73039216	0.02392399	0.05748059	0.02337599	0.00330402	11637.99548	81.28959276	0.01996015	0.05899731	0.07600525	0.00348068	12729.34804	92.22058824	0.02078649	0.05737598	-0.02875862	0.003292
2	6693.472222	62.26111111	0.03997236	0.05471588	0.42554611	0.00299383	8085.812866	71.23976608	0.02251312	0.05774391	0.30547249	0.00333436	4421.068421	47.77368421	0.06568245	0.05619515	0.61350566	0.00315789	9770.578947	76.61403509	0.04345149	0.0587712	0.16385754	0.00345405	15548.57407	101.0925926	0.00976065	0.05594003	-0.06096496	0.00312929	15493.81373	102.7647059	0.01855765	0.05779327	-0.07966112	0.00334006	13964.32127	88.42081448	0.0237888	0.05821122	0.04465635	0.00338855	12922.0049	90.57352941	0.02171923	0.05789712	0.09613153	0.00335208
2	7728.85	67.37222222	0.03689589	0.05371967	0.18330075	0.0028858	7254.25731	65.70760234	0.02407384	0.05470259	0.23495023	0.00299237	3357.121053	38.57368421	0.05372829	0.05223535	0.6512103	0.00272853	9519.894737	77.2748538	0.01729371	0.05485866	-0.02460778	0.00300947	12217.81019	92.875	0.00444367	0.05555556	-0.08833235	0.00308642	12296.81863	90.74019608	0.01737954	0.057585	-0.07991762	0.00331603	8823.20362	72.94117647	0.01169057	0.05829909	0.23007746	0.00339878	11025.23529	86.39215686	0.00654535	0.05800078	0.03170974	0.00336409
2	5328.55	60.33888889	0.02162461	0.05429117	0.44445943	0.00294753	5132.25731	57.23976608	0.03322007	0.05485866	0.46988051	0.00300947	2581.436842	39.66842105	0.04154038	0.05328541	0.72882156	0.00283934	8329.643275	74.16959064	0.01728542	0.05470259	0.13716935	0.00299237	12768.37963	90.28703704	0.01174772	0.05574812	-0.02037822	0.00310785	12150.11765	88.62745098	0.01057149	0.05737598	0.01704873	0.003292	8961.484163	68.92307692	0.03610282	0.05917057	0.27427383	0.00350116	12901.93627	92.06372549	0.00581688	0.0571662	-0.05043092	0.00326797
2	7069.25	67.10555556	0.02361006	0.05414886	0.41536429	0.0029321	11629.34503	88.12865497	0.00607558	0.05470259	0.02582643	0.00299237	7090.673684	63.17894737	0.02996947	0.05170232	0.40809349	0.00267313	9648.953216	76.73099415	0.01213088	0.05407381	0.18958156	0.00292398	30503.13889	147.462963	0.05337788	0.05883456	-0.32857811	0.00346151	26105.7451	129.5980392	0.03571032	0.05861893	-0.13415374	0.00343618	20669.23529	103.7149321	0.06006222	0.05934334	0.10355144	0.00352163	23015.30882	117.0147059	0.03042615	0.05851635	0.00239528	0.00342416
2	7260.022222	68.43333333	0.02554396	0.05343162	0.27041707	0.00285494	9813.438596	82.07017544	0.00672981	0.05407381	-0.0015482	0.00292398	3873.573684	47.31052632	0.02944151	0.0521026	0.60334715	0.00271468	7890.906433	73.37426901	0.01355302	0.05454608	0.19306688	0.00297527	20136.2037	121.4907407	0.00486198	0.05594003	-0.33259382	0.00312929	18505.7451	114.8039216	0.00805769	0.05748059	-0.21381225	0.00330402	13596.20814	82.31674208	0.01125481	0.05882353	0.10602626	0.00346021	17455.2402	108.9558824	0.00957516	0.05779327	-0.14700833	0.00334006
2	9412.555556	73.35555556	0.03179309	0.05597067	0.09999904	0.00313272	11823.15789	84.16374269	0.03471077	0.0569988	-0.1185987	0.00324886	4894.278947	49.71052632	0.06345289	0.05977798	0.52362834	0.00357341	10560.43275	80.26900585	0.03181377	0.05516948	0.00132257	0.00304367	12106.02778	90.28703704	0.00287525	0.05574812	-0.00949298	0.00310785	12145.07353	90.81862745	0.01840774	0.05737598	-0.01617066	0.003292	11801.31674	85.92307692	0.00911947	0.05768122	0.02230571	0.00332712	12471.58824	90.47058824	0.0091103	0.057585	-0.04460997	0.00331603
2	12779.48889	89.76666667	0.01814992	0.05386311	0.04911023	0.00290123	12832.65497	90.12865497	0.02209071	0.05454608	0.03964505	0.00297527	2239.547368	33.77894737	0.05155432	0.05354471	0.82934847	0.00286704	14595.02924	98.60818713	0.01545342	0.05485866	-0.10140516	0.00300947	16198.59259	104.3611111	0.02133354	0.05622666	-0.09730712	0.00316144	13730.37255	93.94117647	0.01494174	0.05737598	0.06637259	0.003292	12825.33937	86.62443439	0.01574755	0.05794683	0.12583114	0.00335783	14284.27451	96.01960784	0.01256008	0.05789712	0.03026866	0.00335208
2	7326.594444	65.98333333	0.0128092	0.05328702	0.22828851	0.00283951	7908.701754	70.58479532	0.02541006	0.05454608	0.17041552	0.00297527	4367.263158	47.88421053	0.04964754	0.05276299	0.56117045	0.00278393	9690.707602	77.12865497	0.02241681	0.05470259	-0.01293272	0.00299237	14558.62963	98.69444444	0.01332922	0.05641693	-0.04415204	0.00318287	14185.63235	97.76960784	0.0175611	0.05748059	-0.01900081	0.00330402	14240.02715	91.21266968	0.03531271	0.05829909	-0.0073102	0.00339878	14349.20588	97.7745098	0.01730942	0.05748059	-0.02632596	0.00330402
2	6675.422222	60.53333333	0.0346361	0.05429117	0.51794834	0.00294753	9292.02924	76.55555556	0.01071397	0.05438911	0.33264519	0.00295818	3295.263158	38.18947368	0.04132718	0.05249984	0.75689927	0.00275623	8670.269006	73.19298246	0.01590532	0.05423169	0.37405319	0.00294108	28965.17593	146.3796296	0.01805641	0.05828555	-0.36523462	0.00339721	23155.67647	122.6960784	0.02117352	0.05872132	-0.09433907	0.00344819	16903.11765	92.02262443	0.04528463	0.05985863	0.20167352	0.00358306	26085.37255	133.5588235	0.00587258	0.05882353	-0.23329797	0.00346021
2	6220.227778	59.03888889	0.07228973	0.06826781	0.4053665	0.00466049	7022.766082	60.67251462	0.07272298	0.06512005	0.29562187	0.00424062	3948.415789	40.92105263	0.13737234	0.08379833	0.63166024	0.00702216	7260.54386	64.19298246	0.05837768	0.06894635	0.27960912	0.0047536	20527.40741	118.5555556	0.00917621	0.05555556	-0.27651775	0.00308642	13967.7402	92.31862745	0.01436054	0.0571662	0.13140787	0.00326797	16599.01357	99.09502262	0.00791037	0.0585619	-0.0290345	0.0034295	17735.40686	108.9656863	0.01026628	0.05748059	-0.10503479	0.00330402
2	6026.883333	57.76111111	0.05505445	0.06073114	0.34999906	0.00368827	7572.578947	65.39766082	0.04448454	0.05759566	0.16917529	0.00331726	3414.821053	40.04210526	0.06456202	0.05741427	0.64461185	0.0032964	7759.730994	65.25146199	0.0455054	0.05669801	0.16878498	0.00321466	21435.94907	125.162037	0.01027106	0.05707791	-0.33401127	0.00325789	16371.67157	101.504902	0.01923819	0.05953411	-0.01038602	0.00354431	15907.17195	98.97285068	0.00345874	0.05803509	0.01545469	0.00336807	16453.87255	102.0588235	0.00925668	0.057585	-0.019321	0.00331603
2	8995.016667	74.98333333	0.02744329	0.05357584	0.09520916	0.00287037	10184.16959	80.83625731	0.03081864	0.05547856	-0.00629733	0.00307787	1674.6	30.30526316	0.06382366	0.05570003	0.83142639	0.00310249	9219.116959	74.92982456	0.02330241	0.05563245	0.08569614	0.00309497	11619.8287	85.95833333	0.02122657	0.05679557	0.16906404	0.00322574	14108.07353	95.46568627	0.01997794	0.05779327	-0.02773147	0.00334006	13267.40271	87.64705882	0.01221544	0.05768122	0.05046888	0.00332712	13577.26471	95.35294118	0.00413955	0.0571662	0.00990366	0.00326797
2	8157.511111	73.16666667	0.01116403	0.05371967	0.12304289	0.0028858	9910.590643	82.4619883	0.0096952	0.05438911	-0.05518621	0.00295818	2793.605263	36.9	0.03968248	0.05276299	0.68867895	0.00278393	8801.672515	75.76608187	0.01901526	0.05438911	0.06210623	0.00295818	14792.99537	97.8287037	0.01731391	0.05555556	-0.05665614	0.00308642	13523.76961	94.1127451	0.00720956	0.057585	0.03573967	0.00331603	12337.84163	84.52036199	0.00424651	0.05821122	0.11918476	0.00338855	14028.25	93.33823529	0.0117725	0.057585	0.00122881	0.00331603
2	3987.761111	46.89444444	0.06958841	0.05918688	0.59513341	0.00350309	9982.824561	77.24561404	0.01219554	0.05532423	-0.02418352	0.00306077	7073.384211	60.98421053	0.03480511	0.05236776	0.24694099	0.00274238	8710.216374	72.71929825	0.03026093	0.05578592	0.10113966	0.00311207	21949.0463	127.7685185	0.01614772	0.05594003	-0.40447704	0.00312929	18561.35294	114.5392157	0.00860734	0.0571662	-0.20107727	0.00326797	12521.72398	77.80542986	0.0158124	0.05994408	0.19462972	0.00359329	19588.7598	118.8676471	0.01390372	0.05768923	-0.2584234	0.00332805
2	6097.05	60.17222222	0.03654289	0.05513731	0.37735701	0.00304012	9831.900585	79.02339181	0.01786461	0.05485866	0.00360642	0.00300947	5327.157895	56.90526316	0.02777992	0.05196952	0.46321468	0.00270083	7496.087719	68.66081871	0.01476103	0.05532423	0.24014022	0.00306077	15015.88426	99.81944444	0.01080557	0.05594003	-0.07767649	0.00312929	14256.16667	96.95098039	0.03269071	0.05800078	-0.03289193	0.00336409	13029.69231	88.67873303	0.01449145	0.05838682	0.06999114	0.00340902	12498.82843	89.13235294	0.01633562	0.05748059	0.09876577	0.00330402
2	2233.411111	33.35555556	0.09298796	0.07317744	0.56852655	0.00535494	3623.964912	49.47368421	0.0200537	0.05744703	0.29230836	0.00330016	1900.415789	32.32105263	0.05695828	0.06520796	0.62295266	0.00425208	3047.409357	38.18128655	0.05781868	0.06147309	0.40226507	0.00377894	13848.96759	95.73611111	0.00840717	0.05565192	-0.0750572	0.00309714	14312.41176	97.45098039	0.00501143	0.05737598	-0.09969256	0.003292	9725.533937	72.33031674	0.01605032	0.05803509	0.2478603	0.00336807	14169.69608	96.51960784	0.00514651	0.05800078	-0.09068633	0.00336409
2	11153.01111	82.38888889	0.07054689	0.06804138	0.2332704	0.00462963	17137.93567	109.9005848	0.03074689	0.06406112	-0.16936062	0.00410383	7996.173684	67.55263158	0.0878813	0.07850755	0.47016778	0.00616343	12454.1345	88.57894737	0.04438447	0.06161201	0.15540151	0.00379604	15383.90741	99.37962963	0.01968648	0.05565192	-0.06938197	0.00309714	14031.08824	93.65686275	0.02058415	0.057585	0.02929033	0.00331603	13828.40271	89.07239819	0.00556823	0.05821122	0.05409768	0.00338855	15105.09804	101.3823529	0.00285492	0.05800078	-0.05127294	0.00336409
2	7755.294444	65.29444444	0.02986813	0.05429117	0.43584089	0.00294753	10578.45029	77.04678363	0.01972004	0.05485866	0.2238395	0.00300947	4147.921053	45.04736842	0.05888679	0.05289408	0.70133771	0.00279778	7656.005848	63.60818713	0.03583807	0.05593897	0.44276711	0.00312917	17132.76389	106.8842593	0.0170252	0.05632188	-0.12137741	0.00317215	13533.28431	91.06862745	0.02026657	0.05789712	0.10151237	0.00335208	14076.38009	90.97737557	0.0134019	0.05785842	0.06943369	0.0033476	15302.52941	100.5098039	0.01671194	0.05768923	-0.0167319	0.00332805
2	10112.17778	83.77777778	0.01197415	0.05328702	0.24749256	0.00283951	11565.92982	87.0994152	0.01215372	0.05407381	0.13656709	0.00292398	2765.747368	38.67368421	0.04129214	0.05302485	0.78749987	0.00281163	10714	83.54385965	0.02029211	0.05485866	0.20441038	0.00300947	18338.56944	111.7453704	0.02055025	0.05555556	-0.16167885	0.00308642	16745.97059	104.6960784	0.01968934	0.05727118	-0.05078785	0.00327999	14245.10407	88.80542986	0.03019512	0.05882353	0.09740829	0.00346021	15136.29902	98.22058824	0.02378196	0.057585	0.04818399	0.00331603
2	6684.088889	65.01111111	0.01217116	0.05285083	0.31421358	0.00279321	10049.66667	82.32163743	0.00756644	0.05438911	-0.03859781	0.00295818	3371.494737	44.87368421	0.02347233	0.05156821	0.64864019	0.00265928	5774.812866	60.14619883	0.0140445	0.05407381	0.40318564	0.00292398	12361.53704	91.06481481	0.00568331	0.05574812	-0.1035544	0.00310785	9531.794118	78.12745098	0.02172465	0.05779327	0.15179719	0.00334006	12652.72398	92.86877828	0.01124468	0.05759241	-0.12609878	0.00331689	12238.68627	90.10784314	0.00351648	0.05737598	-0.08461571	0.003292
2	6358.65	63.20555556	0.0291501	0.05357584	0.39575953	0.00287037	8862.643275	75.06432749	0.00841171	0.05407381	0.1551755	0.00292398	4338.710526	46.80526316	0.03257813	0.05249984	0.58471125	0.00275623	8563.54386	75.4502924	0.00295583	0.05470259	0.17541623	0.00299237	12540.22222	89.56481481	0.01377194	0.05670115	-0.00630979	0.00321502	11891.33824	90.06372549	0.00698797	0.0571662	0.04544996	0.00326797	13078.74661	91.42533937	0.01482355	0.05873645	-0.03068704	0.00344997	12549.72549	93.21568627	0.00534619	0.0571662	-0.0076008	0.00326797
2	7548.761111	71.87222222	0.01604884	0.05314202	0.31161207	0.00282407	9142.906433	78.39181287	0.01554	0.05423169	0.16968696	0.00294108	3751.852632	42.16842105	0.07533204	0.05680798	0.66749111	0.00322715	9157.280702	77.49122807	0.01472172	0.05485866	0.16464749	0.00300947	17647.125	111.4490741	0.0060612	0.05632188	-0.23944405	0.00317215	14831.14216	100.1323529	0.00516765	0.0571662	-0.03705306	0.00326797	13013.54299	84.19457014	0.00732587	0.05750346	0.09009142	0.00330665	13640.11765	93.12745098	0.00935284	0.0571662	0.0437342	0.00326797
2	5545.105556	57.95	0.02345741	0.05343162	0.42494494	0.00285494	9292.567251	76.85964912	0.01281699	0.05454608	0.02911344	0.00297527	2651.1	40.07894737	0.04532876	0.05380276	0.72405811	0.00289474	3575.888889	47.59649123	0.0159483	0.05407381	0.62679147	0.00292398	15545.5787	102.7453704	0.00493502	0.05632188	-0.10375049	0.00317215	13975.67157	95.60294118	0.01148883	0.0584136	0.02238402	0.00341215	13529.50226	91.46606335	0.01871359	0.05750346	0.05130192	0.00330665	13338.78431	94.12745098	0.01650538	0.057585	0.06978266	0.00331603
2	4618.511111	52.5	0.0212571	0.05357584	0.39286439	0.00287037	7346.766082	67.1754386	0.02061501	0.05578592	0.05210752	0.00311207	2173.463158	34.87368421	0.04681341	0.05741427	0.71738781	0.0032964	3028.315789	42.38596491	0.02187685	0.05547856	0.60885261	0.00307787	15797.9537	102.9351852	0.01040227	0.05707791	-0.11587475	0.00325789	13933.27941	94.64215686	0.01350663	0.05737598	0.02466294	0.003292	11897.38914	80.45701357	0.01158235	0.05750346	0.16852504	0.00330665	12151.34804	88.33823529	0.01278076	0.05810426	0.14826409	0.00337611
2	7264.105556	71.63888889	0.02168202	0.05357584	0.29159001	0.00287037	9279.181287	80.74853801	0.01713034	0.05454608	0.10894964	0.00297527	3693.326316	42.52631579	0.06087543	0.05520047	0.63558178	0.00304709	9075.45614	77.23391813	0.02346794	0.05532423	0.11971573	0.00306077	16579.80556	105.4259259	0.01698397	0.05594003	-0.0535441	0.00312929	12546.2598	88.26960784	0.01798218	0.05902742	0.1946655	0.00348424	17201.23982	103.5475113	0.02739149	0.0585619	-0.10768977	0.0034295	17700.37255	108.3039216	0.00549962	0.0571662	-0.13324324	0.00326797
2	8467.022222	73.48888889	0.01169403	0.05270463	0.25488054	0.00277778	10776.16374	84.97076023	0.01115626	0.05470259	0.05704533	0.00299237	3655.484211	46.32631579	0.02858576	0.05183609	0.68463326	0.00268698	6414.877193	61.41520468	0.0195773	0.05438911	0.43662297	0.00295818	17906.21759	114.4398148	0.01025356	0.05594003	-0.32930702	0.00312929	13132.02451	93.32843137	0.01531335	0.0571662	-0.00291656	0.00326797	12851.99095	85.60180995	0.02390104	0.05917057	0.03159887	0.00350116	11905.11765	89.44117647	0.01040428	0.0571662	0.09277478	0.00326797
2	9883.133333	77.9	0.02852668	0.05314202	0.22799681	0.00282407	11768.73684	87.53216374	0.00705718	0.05438911	0.07059541	0.00295818	4745.015789	50.56315789	0.04318063	0.05263158	0.61567626	0.00277008	11413.69591	85.77777778	0.01685411	0.05423169	0.10143583	0.00294108	17049.13426	111.6990741	0.00545584	0.05594003	-0.25857591	0.00312929	16290.11765	107.1666667	0.00907816	0.0571662	-0.19412578	0.00326797	11097.32579	79.62443439	0.00892088	0.05785842	0.20090618	0.0033476	14022.07353	98.68137255	0.00980435	0.05727118	-0.0260519	0.00327999
2	11651.82222	84.53333333	0.04395039	0.05665577	0.206377	0.00320988	14716.87135	100.5555556	0.01884842	0.05639562	0.00241913	0.00318047	5511.947368	51.24210526	0.06016011	0.05848977	0.61723965	0.00342105	13673.37427	96.35672515	0.02439258	0.05639562	0.06908334	0.00318047	15508.08796	102.837963	0.01139978	0.05574812	-0.11198707	0.00310785	13032.80392	89.28431373	0.02333082	0.057585	0.05192061	0.00331603	13009.05882	90.69683258	0.00496921	0.05768122	0.03842958	0.00332712	12550.28922	87.87745098	0.01925043	0.05737598	0.09538922	0.003292
2	2815	42.67777778	0.02457049	0.05343162	0.50121983	0.00285494	4714.204678	55.33918129	0.0142589	0.05407381	0.16002977	0.00292398	1835.289474	32.61578947	0.02383223	0.05249984	0.68264641	0.00275623	2632.02924	40.53216374	0.03038457	0.05470259	0.52515619	0.00299237	15090.59722	99.875	0.00825493	0.05574812	-0.0833073	0.00310785	16125.83824	108.0833333	0.00664048	0.0571662	-0.1717002	0.00326797	12882.24887	89.09049774	0.00925655	0.05864924	0.06837617	0.00343973	12150.44608	87.81862745	0.01536791	0.05748059	0.11454312	0.00330402
2	11855.40556	87.26111111	0.02168927	0.05371967	0.20132897	0.0028858	10896.1345	81.21052632	0.02500287	0.05501429	0.27009815	0.00302657	2979.647368	37.1	0.07051066	0.05315529	0.7981867	0.00282548	12349.21637	90.01169591	0.01237231	0.05454608	0.16977318	0.00297527	14145.53704	97.47222222	0.00742182	0.05574812	-0.05788521	0.00310785	13945.7549	98.41176471	0.00998714	0.0571662	-0.02419664	0.00326797	14495.75113	95	0.02164952	0.05803509	-0.05110781	0.00336807	12336.2402	90.67156863	0.01149861	0.05748059	0.09252835	0.00330402
2	9231.366667	76.95555556	0.03027617	0.05583264	0.26244658	0.00311728	11795.07018	88.57894737	0.01971147	0.05654702	0.07264676	0.00319757	3224.868421	40.74210526	0.09771285	0.0591959	0.74674591	0.00350416	7888.929825	72.01754386	0.02070128	0.05470259	0.37545991	0.00299237	13230.07407	95.00925926	0.0096159	0.05622666	-0.12855536	0.00316144	13306.13725	96.99019608	0.0077518	0.05737598	-0.14652499	0.003292	12388.95023	85.0678733	0.02015065	0.05829909	-0.05236777	0.00339878	11576.72059	87.50490196	0.0133547	0.05737598	0.009972	0.003292
2	9524.527778	76.79444444	0.0211085	0.05386311	0.26660559	0.00290123	13188.22807	93.02339181	0.01044296	0.05454608	-0.01059928	0.00297527	4358.057895	50.08947368	0.03789453	0.05315529	0.65980862	0.00282548	9231.327485	77.71345029	0.01716561	0.05485866	0.2926687	0.00300947	10502.02315	81.77314815	0.01395168	0.05622666	0.08492494	0.00316144	11447.97059	86.99019608	0.00725198	0.05831067	-0.00887875	0.00340013	10596.52941	81.64253394	0.01426567	0.05768122	0.07094756	0.00332712	12258.23039	89.46568627	0.01870019	0.05748059	-0.07273898	0.00330402
2	10439.91111	78.92222222	0.03998665	0.05485672	0.32398556	0.00300926	12441.77778	86.44444444	0.03084221	0.05470259	0.19894442	0.00299237	4220.1	44.95263158	0.07144161	0.05418753	0.72592018	0.00293629	11307.97661	82.38596491	0.02639006	0.0560916	0.26904056	0.00314627	17655.19907	106.7175926	0.02165989	0.05745219	-0.14744307	0.00330075	15942.75	99.04411765	0.02101603	0.05831067	-0.0425798	0.00340013	10284.48416	67.70588235	0.0312709	0.05812322	0.33110884	0.00337831	16182.77451	101.3137255	0.02107464	0.05861893	-0.0597278	0.00343618
2	11596.58333	86.35	0.01121226	0.05400617	0.13343581	0.00291667	10613.36842	82.28070175	0.02470624	0.05485866	0.21908181	0.00300947	5434.410526	53.63157895	0.0433952	0.05393132	0.6021963	0.00290859	15380.32164	103.245614	0.01044669	0.05547856	-0.13393026	0.00307787	12832.2037	89.75925926	0.01803341	0.05660657	0.0079054	0.0032043	12757.45588	89.75	0.02429033	0.05737598	0.00750817	0.003292	11527.09955	86.67420814	0.01275283	0.05847443	0.0959348	0.00341926	12777.69608	92.68627451	0.01426269	0.057585	0.0114605	0.00331603
2	10410.81667	81.30555556	0.01229176	0.05314202	0.18894936	0.00282407	10999.54971	86.23976608	0.00779477	0.05578592	0.11964537	0.00311207	5672.831579	58	0.02508391	0.05196952	0.52981948	0.00270083	13796.59649	95.89473684	0.00987455	0.05593897	-0.09364062	0.00312917	11726.98611	88.35648148	0.02257955	0.05622666	-0.05330876	0.00316144	9473.887255	77.60294118	0.00750446	0.057585	0.14517915	0.00331603	9500.38914	77.90950226	0.00734865	0.05821122	0.14312636	0.00338855	10568.42647	82.6127451	0.01821542	0.05789712	0.04465162	0.00335208
2	8339.855556	68.14444444	0.03567574	0.05499719	0.39281051	0.00302469	10263.4386	77.05263158	0.03547892	0.0589165	0.25982131	0.00347115	4166.963158	45.71052632	0.07934613	0.05607178	0.70408516	0.00314404	8650.304094	70.98245614	0.02968115	0.05532423	0.3799458	0.00306077	18021.4537	112.9074074	0.0036091	0.05800909	-0.25747605	0.00336505	13010.46078	91.5	0.01748914	0.05748059	0.09961942	0.00330402	14593.09955	100.4027149	0.00219315	0.059084	-0.01583627	0.00349092	15533.16176	100.7401961	0.01555985	0.05748059	-0.07350556	0.00330402
2	13369.06667	89.46666667	0.02095948	0.05485672	0.16408347	0.00300926	14415.61988	94.95321637	0.02093331	0.05501429	0.09965725	0.00302657	5077.352632	48.24736842	0.08213767	0.06520796	0.68133018	0.00425208	15941.73099	100.3274854	0.01940284	0.05516948	0.00304905	0.00304367	18259.91204	111.4398148	0.0073879	0.05670115	-0.20112676	0.00321502	14836.33824	96.83823529	0.00478264	0.05820756	0.02925759	0.00338812	16202.41176	101.4615385	0.02555483	0.05838682	-0.05778039	0.00340902	13652.13725	92.53921569	0.00620108	0.05779327	0.10668263	0.00334006
2	2384.911111	32.38888889	0.0558007	0.05443311	0.58039033	0.00296296	2679.994152	35.28070175	0.03772404	0.05547856	0.51248822	0.00307787	1048.689474	22.57368421	0.08483476	0.05405958	0.8056897	0.00292244	2908.549708	37.29824561	0.03656331	0.05563245	0.47162519	0.00309497	16665.96296	109.2962963	0.01084715	0.05574812	-0.36249661	0.00310785	16111.73039	109.2401961	0.00423059	0.0584136	-0.30957992	0.00341215	5668.244344	50.56108597	0.01689377	0.05847443	0.53715769	0.00341926	16411.59314	109.6323529	0.00723657	0.05737598	-0.33936782	0.003292
2	4091.438889	46.37222222	0.03989966	0.05457467	0.54756457	0.0029784	6116.619883	55.98830409	0.0323355	0.05578592	0.30734022	0.00311207	3289.852632	35.35789474	0.05732072	0.05456958	0.64194654	0.00297784	5347.25731	54.12280702	0.027113	0.05454608	0.39445943	0.00297527	18872.93056	114.6712963	0.00966962	0.05698395	-0.18249629	0.00324717	15789.56373	101.5833333	0.02841997	0.05820756	-0.00543807	0.00338812	15877.15837	95.47511312	0.02225819	0.05821122	-0.00567476	0.00338855	14642.31373	96.84313725	0.01897462	0.05831067	0.06664877	0.00340013
2	13619.67778	85.47777778	0.06408738	0.07168604	0.13336008	0.00513889	17033.11111	102.0935673	0.05241689	0.0700535	-0.09389026	0.00490749	5318.052632	49.8	0.14027135	0.09221798	0.66066215	0.00850416	13598.92982	83.45614035	0.07819498	0.06907024	0.11866997	0.0047707	14415.43981	95.52314815	0.02231211	0.05622666	-0.08149562	0.00316144	12326.68137	86.13235294	0.01400021	0.057585	0.09405444	0.00331603	14221.98643	92.61085973	0.01432104	0.05794683	-0.04142663	0.00335783	12757.48039	90.21568627	0.01706481	0.05768923	0.06348405	0.00332805
2	10317.91667	77.06111111	0.06160311	0.0713624	0.2661447	0.00509259	13439.78363	91.3625731	0.03628352	0.06512005	0.03606108	0.00424062	4769.436842	48.85789474	0.11998763	0.09895577	0.64844644	0.00979224	11866.78947	85.26900585	0.03801867	0.06188892	0.14188538	0.00383024	17619.22222	105.6759259	0.02326753	0.05717171	-0.06049214	0.0032686	14837.56373	93.75	0.0165458	0.05737598	0.10900048	0.003292	17453.54299	101.3529412	0.01105347	0.05891048	-0.03754796	0.00347044	16520.97059	100.0098039	0.00954078	0.057585	0.00378133	0.00331603
2	10358.18333	81.56111111	0.01698881	0.05457467	0.16183176	0.0029784	12571.97661	92.50292398	0.01753451	0.05532423	-0.01548493	0.00306077	4834.768421	47.72631579	0.09114206	0.0605835	0.60832965	0.00367036	11255.47953	87.58479532	0.01507032	0.05485866	0.08494281	0.00300947	15221.88426	98.08796296	0.02680251	0.05698395	-0.05581056	0.00324717	17334.94118	109.6862745	0.00104962	0.0571662	-0.18628993	0.00326797	11926.07692	84.76470588	0.01843609	0.05821122	0.19472303	0.00338855	13196.48529	90.14215686	0.01700965	0.05737598	0.09561999	0.003292
2	9131.727778	72.38333333	0.05211662	0.05983516	0.35696122	0.00358025	10419.19298	77.53216374	0.03050001	0.05759566	0.24906093	0.00331726	4366.068421	46.3	0.098723	0.07461814	0.69306042	0.00556787	10354.11696	80.5380117	0.02186146	0.05593897	0.25508924	0.00312917	16152.08333	106.2314815	0.00577143	0.05574812	-0.16747305	0.00310785	13232.05392	92.23039216	0.01406356	0.05768923	0.04443829	0.00332805	15253.25792	99.41176471	0.01149388	0.05759241	-0.09377127	0.00331689	14477.26471	98.54901961	0.01534364	0.05810426	-0.0469281	0.00337611
2	10064.7	78.38888889	0.01932379	0.05328702	0.05371057	0.00283951	12131.49123	88.0994152	0.00895207	0.05501429	-0.15035917	0.00302657	3630.089474	42.7	0.05752207	0.05418753	0.66546721	0.00293629	9618.631579	77.85964912	0.01628752	0.05454608	0.0981644	0.00297527	14664.62037	98.4537037	0.00781739	0.05651183	-0.11438051	0.00319359	15247.90686	102.122549	0.01211262	0.057585	-0.13882309	0.00331603	13148.48869	87.26696833	0.01794146	0.05768122	0.0345903	0.00332712	13367.91176	94.96078431	0.00968173	0.05727118	0.00095368	0.00327999
2	7643.861111	68.42777778	0.038442	0.05429117	0.46289963	0.00294753	10925.22222	84.15789474	0.0234988	0.05547856	0.23220816	0.00307787	4782.863158	49.92631579	0.05558609	0.05431518	0.66876548	0.00295014	8526.070175	72.9005848	0.02149327	0.05501429	0.40018574	0.00302657	16912.25	105.0648148	0.02746634	0.05698395	-0.16554424	0.00324717	14936.17157	97.01470588	0.00977556	0.0571662	-0.03243716	0.00326797	11906.1991	82.47963801	0.02304235	0.05785842	0.19028031	0.0033476	17351.83824	110.5147059	0.01098359	0.05727118	-0.20185629	0.00327999
2	7384.377778	63	0.02838286	0.05400617	0.33565352	0.00291667	7902.421053	67.18128655	0.01503484	0.05654702	0.27557199	0.00319757	3588.284211	40.96842105	0.03364519	0.05520047	0.67068458	0.00304709	9269.894737	74.97076023	0.01592011	0.05423169	0.15122128	0.00294108	18583.86111	112.287037	0.01872277	0.05555556	-0.20528465	0.00308642	14323.42157	96.45098039	0.01047333	0.057585	0.06510386	0.00331603	15132.25339	94.61538462	0.01891171	0.05968736	0.01138643	0.00356258	15862.20588	100.745098	0.00968564	0.05800078	-0.03464523	0.00336409
2	7935.361111	70.06111111	0.02541788	0.05357584	0.36622355	0.00287037	12301.73684	88.91812865	0.00597668	0.05532423	0.00770618	0.00306077	7770.673684	62.96842105	0.04646383	0.05431518	0.37770935	0.00295014	12491.63158	92.07602339	0.02971107	0.05833315	-0.00577444	0.00340276	12927.39815	95.65740741	0.01030074	0.05632188	-0.12078869	0.00317215	11903.30392	89.94117647	0.00998216	0.05727118	-0.04971612	0.00327999	9307.502262	76.06334842	0.01212679	0.05776989	0.18237556	0.00333736	11312.01471	88.01470588	0.00813857	0.0571662	-0.00230198	0.00326797
2	9180.411111	76.85555556	0.03114726	0.05541649	0.06924223	0.00307099	9817.812866	78.87719298	0.01435931	0.05485866	-0.0190725	0.00300947	5449.710526	54.34210526	0.03169986	0.05456958	0.43160484	0.00297784	11275.14035	87.92397661	0.01352074	0.05438911	-0.16259663	0.00295818	11861.125	89.90277778	0.01612936	0.05641693	-0.01073813	0.00318287	11929.23529	89.88235294	0.00808077	0.0571662	-0.03781231	0.00326797	9284.665158	75.95927602	0.01007663	0.05829909	0.18091983	0.00339878	10161.72549	83.89215686	0.00728665	0.0571662	0.11478709	0.00326797
2	3998.455556	48.52222222	0.05072123	0.05786852	0.50880828	0.00334877	6465.97076	63.37426901	0.0478247	0.05639562	0.15203722	0.00318047	4259.147368	45.52631579	0.06341491	0.06160368	0.44994357	0.00379501	6385.426901	59.90643275	0.04552704	0.06133385	0.15857789	0.00376184	11801.37037	89.80555556	0.01122202	0.05565192	0.02015916	0.00309714	11096.98039	86.11764706	0.00871694	0.05727118	0.08103561	0.00327999	13062.19005	92.85972851	0.00395308	0.05750346	-0.08806421	0.00330665	12658.47549	91.42647059	0.01286818	0.05800078	-0.05046046	0.00336409
2	6177.805556	62.45	0.02132065	0.05386311	0.27377386	0.00290123	7380.450292	68.41520468	0.01846407	0.05532423	0.12677093	0.00306077	3020.236842	40.48947368	0.05562501	0.05444253	0.65018766	0.00296399	6796.783626	64.47953216	0.02645561	0.05532423	0.19478416	0.00306077	20007.55093	114.3564815	0.0232067	0.05660657	-0.19248011	0.0032043	16335.83333	101.6764706	0.02163837	0.05902742	0.03480431	0.00348424	16564.45249	99.08597285	0.00975602	0.05873645	0.03659044	0.00344997	19115.06373	113.7696078	0.01952521	0.05748059	-0.12540986	0.00330402
2	10174.18333	76.88333333	0.03163023	0.05624571	0.16897426	0.00316358	11960.70175	85.54385965	0.01588136	0.05532423	0.00116108	0.00306077	4657.357895	48.50526316	0.02239351	0.05328541	0.60310305	0.00283934	11510.22807	84.89473684	0.01979288	0.05516948	0.03482957	0.00304367	16314.66667	104.8055556	0.0254713	0.05584416	-0.1702979	0.00311857	14563.58824	98.04901961	0.01154694	0.05768923	-0.02651308	0.00332805	11479.93665	80	0.02074601	0.05864924	0.19403598	0.00343973	15450.02451	102.8088235	0.01082456	0.05779327	-0.08640033	0.00334006
2	12672.53333	90.74444444	0.02726725	0.05665577	-0.17203494	0.00320988	13807.53216	96.31578947	0.02199026	0.06006619	-0.27011415	0.00360795	3439.442105	41.28421053	0.13219154	0.10453697	0.68185538	0.01092798	13146.35673	96.04093567	0.01834947	0.05759566	-0.2080872	0.00331726	13956.04167	97.93055556	0.00272862	0.05574812	-0.16560542	0.00310785	11928.60294	88.07352941	0.02145076	0.05737598	-0.00692444	0.003292	10482.47964	79.04977376	0.00959982	0.05768122	0.097511	0.00332712	12135.47549	88.10294118	0.01494129	0.057585	-0.02945363	0.00331603
2	12342.92222	88.17777778	0.04433367	0.05918688	0.21660075	0.00350309	14850.31579	100.245614	0.01490402	0.05833315	0.05340241	0.00340276	5219.710526	49.3	0.12978728	0.08751731	0.67641952	0.00765928	13417.21637	94.16374269	0.01791784	0.05803928	0.14456055	0.00336856	15758.01389	105.1527778	0.00917988	0.05632188	-0.19960753	0.00317215	12853.9951	93.20098039	0.01685647	0.05737598	0.01151168	0.003292	12248.99095	87.94117647	0.01697296	0.05768122	0.05706722	0.00332712	14387.79412	99.83333333	0.01571705	0.05779327	-0.10323756	0.00334006
2	7283.883333	66.71666667	0.02361782	0.05343162	0.30154578	0.00285494	9997.982456	79.07017544	0.01298471	0.05470259	0.03113016	0.00299237	3780.447368	45.84736842	0.04563336	0.05276299	0.6341142	0.00278393	7552.532164	69.31578947	0.01718807	0.05516948	0.26916663	0.00304367	11184.98611	85.56944444	0.00974045	0.05584416	-0.04121848	0.00311857	10507.57353	84.24019608	0.00660449	0.0571662	0.02864603	0.00326797	10476.16742	79.88687783	0.02228581	0.05768122	0.04018633	0.00332712	11639.12255	88.19117647	0.00831542	0.05748059	-0.0782002	0.00330402
2	8386.15	72.27222222	0.02264848	0.05429117	0.22351437	0.00294753	11739.57895	86.5380117	0.01851018	0.05501429	-0.08839183	0.00302657	2862.184211	41.42631579	0.05883201	0.05367389	0.73353636	0.00288089	5588.631579	58.99415205	0.04953078	0.05624381	0.48460599	0.00316337	22369.11574	126.9861111	0.01358091	0.05565192	-0.24591303	0.00309714	18110.80882	106.7990196	0.01408175	0.05789712	-0.01741802	0.00335208	17754.54751	103.7239819	0.00799744	0.05891048	0.01552961	0.00347044	17576.36765	103.9362745	0.01678729	0.05748059	0.01683948	0.00330402
2	8861.094444	73.56111111	0.05531388	0.05583264	0.13289678	0.00311728	9715.333333	76.14035088	0.04650692	0.0568486	0.06266539	0.00323176	3287.678947	40.13157895	0.09600448	0.07672305	0.67491661	0.00588643	10413.12281	83.8128655	0.03136504	0.05624381	-0.00936256	0.00316337	14916.08796	100.4953704	0.01254652	0.05688984	-0.11343544	0.00323645	12446.37255	88.1372549	0.01253774	0.05727118	0.06579185	0.00327999	13884.69683	92.78733032	0.01971251	0.05812322	-0.04486495	0.00337831	14348.84804	96.18137255	0.02308692	0.05748059	-0.08369689	0.00330402
2	8234.488889	71.74444444	0.02476909	0.05651942	0.31464986	0.00319444	10834.12281	82.38011696	0.06896691	0.05949412	0.10034742	0.00353955	3691.410526	43.33684211	0.07458911	0.06103902	0.68777012	0.00372576	8867.54386	75.33333333	0.02821079	0.05729801	0.26014553	0.00328306	12560.14352	91.63425926	0.02181818	0.05707791	-0.11317771	0.00325789	11709.45098	89.91176471	0.007931	0.05737598	-0.03159926	0.003292	10087.44344	80.57466063	0.01154217	0.05768122	0.11652029	0.00332712	13723	94.38235294	0.01363288	0.05737598	-0.2087301	0.003292
2	12256.86111	82.32777778	0.05531903	0.0604765	0.06402448	0.00365741	14682.74269	95.49122807	0.0252266	0.0568486	-0.14582228	0.00323176	5221.015789	54.18421053	0.05037081	0.05680798	0.59548715	0.00322715	12662.09357	89.94152047	0.0469035	0.0611943	0.02211703	0.00374474	18156.56944	111.7916667	0.01541054	0.05574812	-0.13217882	0.00310785	16266.66667	102.1078431	0.00771731	0.05737598	-0.02364698	0.003292	14231.07692	92.760181	0.01890404	0.05776989	0.10696319	0.00333736	17214.82353	106.7647059	0.01930385	0.05748059	-0.07909648	0.00330402
2	5680.911111	59.28888889	0.02109068	0.05299662	0.34368451	0.00280864	8769.245614	75.30409357	0.01192824	0.05470259	-0.01856484	0.00299237	3279.310526	43.42631579	0.06284849	0.05607178	0.64370527	0.00314404	5778.140351	60.58479532	0.0225225	0.05501429	0.32623682	0.00302657	16967.41204	109.087963	0.02081147	0.05613128	-0.20748981	0.00315072	15499.94118	101.0196078	0.01434197	0.05851635	-0.10243786	0.00342416	12273.17195	85.95927602	0.01444225	0.05829909	0.12445013	0.00339878	15758.71569	101.9411765	0.0306469	0.05748059	-0.11445823	0.00330402
2	9389.627778	74.35	0.05368903	0.05839943	0.32306503	0.00341049	9207.666667	72.12280702	0.05467088	0.0604917	0.336207	0.00365925	3977.184211	42.37368421	0.08073118	0.0695255	0.71080705	0.0048338	12928.94737	90.02339181	0.04461578	0.05992369	0.06196917	0.00359085	14988.21759	99.93981481	0.01811717	0.05641693	-0.14051653	0.00318287	13067.52451	91.81862745	0.01830627	0.05800078	-0.00091427	0.00336409	10916.78281	82.04072398	0.01272799	0.05803509	0.17249481	0.00336807	14854.06373	99.76960784	0.01209736	0.05820756	-0.13222889	0.00338812
2	10227.69444	82.75	0.03373573	0.05555556	0.15726261	0.00308642	13259.26316	96.51461988	0.02439444	0.05920601	-0.09458172	0.00350535	2976.078947	42.14210526	0.06542641	0.05966202	0.7405939	0.00355956	8274.222222	74.12865497	0.02914729	0.0560916	0.31702014	0.00314627	13813.56481	98.38888889	0.0073709	0.05641693	-0.09915743	0.00318287	11964.72059	91.18137255	0.00525199	0.057585	0.03692473	0.00331603	12293.41629	85.41628959	0.01248043	0.05785842	0.01234203	0.0033476	11480.51471	85.74019608	0.02642421	0.05789712	0.07380062	0.00335208
2	8634.583333	68.53888889	0.02576789	0.05457467	0.24857988	0.0029784	8664.157895	69	0.01675078	0.05547856	0.25641685	0.00307787	3675.794737	41.05789474	0.06153916	0.06326745	0.67300862	0.00400277	11257.35088	80.00584795	0.01608427	0.05593897	0.03278711	0.00312917	16165.68519	101.1203704	0.01351673	0.05565192	-0.1363288	0.00309714	16007.26961	103.9264706	0.01849257	0.05810426	-0.10270604	0.00337611	14121.81448	89.09954751	0.01123085	0.05917057	0.01629356	0.00350116	15098.43627	98.71078431	0.02654049	0.05768923	-0.0410147	0.00332805
2	7676.988889	65.43333333	0.02360333	0.05443311	0.15946804	0.00296296	6290.836257	61.38596491	0.01964603	0.0571486	0.30395918	0.00326596	2916.926316	38.96842105	0.08631798	0.07061267	0.67794184	0.00498615	10042.05848	75.83625731	0.02085818	0.0560916	-0.11177813	0.00314627	17750.50926	109.8240741	0.01030396	0.05660657	-0.10326531	0.0032043	18802.37255	114.8431373	0.02102406	0.05800078	-0.1775598	0.00336409	14451.61086	85.9638009	0.01999918	0.05803509	0.09365227	0.00336807	16066.26471	102.254902	0.01216523	0.05727118	-0.00306523	0.00327999
2	7707.438889	72.21666667	0.01473128	0.05357584	0.17131821	0.00287037	6764.859649	66.89473684	0.00610329	0.05438911	0.28636928	0.00295818	3080.431579	42.4	0.05225075	0.05289408	0.67640782	0.00279778	9939.77193	82.55555556	0.00916615	0.05407381	-0.04710617	0.00292398	15134.44907	101.2175926	0.01148132	0.05594003	-0.11083194	0.00312929	16087.63235	104.3284314	0.01052277	0.057585	-0.19826667	0.00331603	11358.19457	80.91855204	0.02564749	0.05821122	0.15701344	0.00338855	14992.91176	101.5294118	0.00474423	0.0571662	-0.11354366	0.00326797
2	10109.74444	77.9	0.03915721	0.0567918	0.28943738	0.00322531	12987.61404	91.56725146	0.02675336	0.05774391	0.09061671	0.00333436	4911.321053	47.71052632	0.13575819	0.09077994	0.65291666	0.008241	12583.05848	90.75438596	0.02280482	0.05744703	0.11889572	0.00330016	16698.00926	106.6388889	0.0332545	0.05698395	-0.25247801	0.00324717	12362.68627	88.47058824	0.01934532	0.057585	0.06188675	0.00331603	13083.76923	89.27149321	0.01796016	0.05794683	0.00978663	0.00335783	13994.17157	94.89705882	0.00703126	0.0571662	-0.06452534	0.00326797
2	2403.227778	35.90555556	0.03076653	0.05624571	0.57716326	0.00316358	3578.982456	45.54385965	0.01443328	0.0568486	0.38088974	0.00323176	1544.542105	29.48947368	0.07318004	0.05705127	0.72410116	0.00325485	2648.444444	38.98245614	0.03504967	0.05639562	0.54293615	0.00318047	14266.72222	100.8981482	0.01022863	0.05632188	-0.13939588	0.00317215	11454.28431	85.3627451	0.02868781	0.0584136	0.08389314	0.00341215	13086.67421	91.57918552	0.012985	0.05803509	-0.03177896	0.00336807	12718.72059	90.81862745	0.00599442	0.05779327	-0.01753476	0.00334006
2	6989.216667	64.86111111	0.0194054	0.05314202	0.34822372	0.00282407	7019.684211	64.46783626	0.02677596	0.05485866	0.34001435	0.00300947	1482.021053	29.95789474	0.03197874	0.0521026	0.8506762	0.00271468	7858.415205	70.13450292	0.01271089	0.05438911	0.26075398	0.00295818	15331.24537	101.337963	0.00525026	0.05555556	-0.10923696	0.00308642	16014.97549	102.3382353	0.01706852	0.05779327	-0.15121016	0.00334006	11308.87783	80.82352941	0.01350807	0.05768122	0.18792943	0.00332712	15847.71078	103.377451	0.01952107	0.05779327	-0.14277707	0.00334006
2	8357.666667	72.27777778	0.01285123	0.05314202	0.18922269	0.00282407	11437.67251	89.21637427	0.00209896	0.05407381	-0.1210921	0.00292398	2711.968421	40.50526316	0.02579841	0.05289408	0.73455824	0.00279778	6852.269006	63.36842105	0.02537903	0.05438911	0.32528572	0.00295818	14745.2037	95.78703704	0.01261264	0.05574812	-0.07571708	0.00310785	15069.28922	98.80882353	0.01370176	0.0571662	-0.08631567	0.00326797	9245.81448	66.70135747	0.02362832	0.05750346	0.33041456	0.00330665	14664.43137	96.65686275	0.01675965	0.057585	-0.0557912	0.00331603
2	10543.37778	77.64444444	0.02612806	0.05414886	0.04904836	0.0029321	12696.09357	88.76023392	0.01144304	0.05485866	-0.14727052	0.00300947	3254.252632	41.27368421	0.02961501	0.05431518	0.68763597	0.00295014	10101.78363	80.05263158	0.00918824	0.05438911	0.08412222	0.00295818	16366.57407	106.4259259	0.00745508	0.05565192	-0.15019293	0.00309714	14576.01961	98.48039216	0.0106819	0.05748059	-0.02514485	0.00330402	11538.44344	81.47511312	0.01916073	0.05776989	0.20630101	0.00333736	14160.10294	96.16176471	0.01668398	0.05851635	0.00519777	0.00342416
2	12404.26111	85.82777778	0.03202618	0.05918688	-0.03443568	0.00350309	14790.63743	97.98245614	0.02160773	0.05862555	-0.21383105	0.00343695	4676.226316	50.19473684	0.09697098	0.07090628	0.6069144	0.0050277	14376.15789	94.96491228	0.02033757	0.05862555	-0.18030011	0.00343695	16360.73611	104.2453704	0.01402685	0.05622666	-0.14308916	0.00316144	17188.14216	109.7892157	0.00723185	0.05737598	-0.19470056	0.003292	9420.081448	70.97737557	0.03203904	0.05803509	0.35849014	0.00336807	14851.76961	99.92647059	0.02369905	0.05768923	-0.0320574	0.00332805
2	7130.016667	64.70555556	0.05232723	0.05555556	0.46217911	0.00308642	9600.19883	77.55555556	0.02526027	0.05485866	0.28552711	0.00300947	2923.3	38.42631579	0.07689139	0.06126551	0.77931214	0.00375346	6979.321637	64.39766082	0.0436815	0.05833315	0.48194637	0.00340276	13620.36574	93.9212963	0.01154147	0.05584416	-0.07425214	0.00311857	13543.91667	93.55392157	0.01798795	0.0584136	-0.07221525	0.00341215	10519.51131	79.14027149	0.01320592	0.05768122	0.15758526	0.00332712	13691.82843	94.95588235	0.01514998	0.057585	-0.08301858	0.00331603
2	2621.383333	38.16111111	0.02822439	0.05314202	0.52947495	0.00282407	4808.789474	54.15789474	0.0187204	0.05470259	0.14921605	0.00299237	1639.694737	30.88421053	0.05095802	0.05236776	0.70607244	0.00274238	2123.339181	36.00584795	0.03131	0.05532423	0.62754478	0.00306077	15780.89352	102.5972222	0.009045	0.05726536	-0.15615511	0.00327932	14393.82353	96.49019608	0.03458034	0.05810426	-0.04918395	0.00337611	13323.32127	89.90045249	0.01511236	0.05838682	0.03222738	0.00340902	16040.76471	102.0686275	0.0234498	0.05727118	-0.16538257	0.00327999
2	9448.594444	76.95	0.00579278	0.05299662	0.03199219	0.00280864	11900.93567	88	0.00333132	0.05470259	-0.24374675	0.00299237	4620.863158	51.74736842	0.0261735	0.0521026	0.51379258	0.00271468	10556.06433	85.67836257	0.00235593	0.05438911	-0.09970616	0.00295818	12550.6713	91.72685185	0.00454716	0.05574812	-0.05607519	0.00310785	11799.42647	89.68137255	0.01882945	0.05727118	0.01729649	0.00327999	10797.66968	75.70588235	0.02021079	0.05776989	0.09193975	0.00333736	12740.31863	95.05392157	0.00436289	0.05820756	-0.06473078	0.00338812
2	9660.872222	77.88333333	0.03897947	0.0569275	0.18180774	0.00324074	11913.2924	87.49122807	0.02438963	0.05578592	-0.0170945	0.00311207	3210.736842	41.4	0.06773401	0.06271776	0.71952264	0.00393352	9856.292398	79.20467836	0.02774997	0.05639562	0.16410558	0.00318047	17535.12963	110.9814815	0.00696705	0.05555556	-0.14673547	0.00308642	15490.39706	101.3088235	0.00633092	0.05737598	-0.02834208	0.003292	12466.54751	81.81447964	0.01367666	0.05891048	0.16538642	0.00347044	15431.26471	100.1764706	0.02374869	0.05779327	-0.01970048	0.00334006
2	4911.283333	57.75	0.00889336	0.05299662	0.35042882	0.00280864	5472.064327	61.31578947	0.01498956	0.05438911	0.26724251	0.00295818	2380.784211	34.58421053	0.04347664	0.0521026	0.69600153	0.00271468	6162.385965	63.66081871	0.01564523	0.05423169	0.16322501	0.00294108	17773.74537	112.0046296	0.0128234	0.05632188	-0.12758874	0.00317215	14423.11275	95.43627451	0.02926354	0.05810426	0.07241282	0.00337611	14525.79638	87.98642534	0.02251003	0.05977305	0.0860095	0.00357282	15058.33333	98.29411765	0.01921621	0.05861893	0.03307219	0.00343618
2	8902.311111	73.66666667	0.02558808	0.05457467	0.2959489	0.0029784	8308.701754	71.69590643	0.02962588	0.05547856	0.33177037	0.00307787	3297.6	42.64210526	0.05336512	0.05619515	0.73079566	0.00315789	11335.23977	88.84210526	0.0157103	0.05454608	0.08137419	0.00297527	15694.62963	101.5277778	0.0220664	0.05613128	-0.07775311	0.00315072	15194.2549	99.16666667	0.01354403	0.05748059	-0.0332687	0.00330402	13052.65611	87.98642534	0.01607484	0.05812322	0.12827162	0.00337831	14798.20098	99.27941176	0.00833222	0.0571662	-0.00659526	0.00326797
2	2826.883333	38.99444444	0.02340831	0.05414886	0.50433463	0.0029321	5876.25731	56.1871345	0.02582645	0.05516948	-0.02870653	0.00304367	2179.910526	31.38421053	0.05834764	0.05315529	0.60432365	0.00282548	1778.701754	32.56140351	0.03269542	0.05501429	0.68858998	0.00302657	12130.71296	84.75925926	0.00856098	0.05707791	-0.01933284	0.00325789	10976.08333	81.59313725	0.02311083	0.05892557	0.10735267	0.00347222	11247.29412	74.66063348	0.0342758	0.05917057	0.10084129	0.00350116	11848.23039	84.3872549	0.03375826	0.05923062	0.03108418	0.00350827
2	7988.672222	67.20555556	0.0185159	0.05443311	0.18716168	0.00296296	10257.90058	80.71929825	0.01702166	0.05454608	-0.04080723	0.00297527	3477.5	46.06842105	0.02981648	0.05223535	0.64423918	0.00272853	9389.567251	76.16374269	0.02527968	0.05563245	0.03893646	0.00309497	19029.91204	112.4027778	0.01045259	0.05574812	-0.21084963	0.00310785	18931.37255	113.5980392	0.02310878	0.05800078	-0.19752104	0.00336409	12826.9457	82.23076923	0.02381964	0.05864924	0.19742107	0.00343973	17063.5	106.3921569	0.00893313	0.0571662	-0.07889393	0.00326797
2	5236.361111	54.21666667	0.05002931	0.05371967	0.24364834	0.0028858	3976.192982	50.97660819	0.01220676	0.05547856	0.43053091	0.00307787	3120.989474	44.13684211	0.021601	0.05236776	0.56929599	0.00274238	7451.865497	65.3625731	0.02574719	0.05563245	-0.06818113	0.00309497	11708.27315	90.28240741	0.01411177	0.05641693	0.00610331	0.00318287	11083.58333	83.57352941	0.01515139	0.05768923	0.06146679	0.00332805	12206.91855	88.54751131	0.00624696	0.05750346	-0.03168351	0.00330665	12155.56373	89.43627451	0.00492349	0.05737598	-0.02892762	0.003292
2	10245.26111	80.22777778	0.0213157	0.05527708	0.12818068	0.00305556	11564.59064	89.02339181	0.0306526	0.05563245	0.00234018	0.00309497	2959.184211	39.21578947	0.062935	0.05989372	0.7511249	0.00358726	10056.50877	80.73099415	0.02696839	0.0560916	0.13775962	0.00314627	17168.19907	106.6342593	0.01696921	0.05574812	-0.11181898	0.00310785	14240.68627	91.91176471	0.01243062	0.05800078	0.08080432	0.00336409	13918.80543	82.9321267	0.04208828	0.05985863	0.11364891	0.00358306	16378.60784	99.85294118	0.0263359	0.05831067	-0.05552498	0.00340013
2	11785.56667	85.98888889	0.01733213	0.05371967	0.17761027	0.0028858	11721.83041	86.57894737	0.02528087	0.05639562	0.16931871	0.00318047	4688.331579	49.07894737	0.07561976	0.05931278	0.66508917	0.00351801	14683.10526	98.16959064	0.00807731	0.05639562	-0.03054519	0.00318047	12119.46759	90.06944444	0.0096386	0.05555556	-0.10341781	0.00308642	13531.52941	95.00980392	0.01908655	0.05779327	-0.22379382	0.00334006	7817.524887	63.56108597	0.02021078	0.05759241	0.27979998	0.00331689	12415.62745	92.53921569	0.0118126	0.05727118	-0.12008846	0.00327999
2	9263.266667	75.83333333	0.01573454	0.05285083	0.15174593	0.00279321	11723.11111	88.44444444	0.00679867	0.05438911	-0.09156023	0.00295818	5790.926316	57	0.03144222	0.05393132	0.46947642	0.00290859	10492.36257	80.69005848	0.01967346	0.05438911	0.03549626	0.00295818	14704.34259	100.3611111	0.00692601	0.05651183	-0.14759826	0.00319359	14351.71569	98.25490196	0.00522992	0.05737598	-0.11655651	0.003292	10586.10407	80.16742081	0.01154434	0.05768122	0.18661637	0.00332712	14134.28431	96.79411765	0.01576984	0.05779327	-0.09888354	0.00334006
2	8581.688889	68.88888889	0.03023585	0.05527708	0.03377132	0.00305556	11182.98246	85.4619883	0.00572143	0.05563245	-0.25413249	0.00309497	5652.331579	56.53157895	0.0212461	0.05263158	0.36443519	0.00277008	11304.07602	85.11695906	0.0180271	0.05563245	-0.27194715	0.00309497	16802.56944	106.8935185	0.00872779	0.05717171	-0.17509861	0.0032686	14933.85294	100.3823529	0.01284936	0.0571662	-0.03854197	0.00326797	11855.73303	75.13574661	0.0285512	0.05951559	0.19243972	0.00354211	17179.08333	108.3970588	0.03156173	0.05779327	-0.18628073	0.00334006
2	9079.583333	73.18333333	0.05407053	0.05879447	0.26563407	0.00345679	11134.18713	84.1754386	0.00702196	0.05532423	0.10932566	0.00306077	5267.478947	53.20526316	0.06188253	0.06271776	0.59212401	0.00393352	10408.40936	80.56140351	0.03620242	0.05774391	0.16782919	0.00333436	15571.53241	103.0231482	0.01481117	0.05651183	-0.05821777	0.00319359	15996.22549	102.0196078	0.03532668	0.05810426	-0.1029354	0.00337611	12216.36199	82.44343891	0.02124285	0.05785842	0.16221769	0.0033476	15420.7549	101.9019608	0.01387622	0.057585	-0.06660309	0.00331603
2	6344.472222	60.23888889	0.03358296	0.05457467	0.2410335	0.0029784	8024.906433	71.23391813	0.01084402	0.05470259	0.06761743	0.00299237	3719.621053	46.07368421	0.03139481	0.05249984	0.55937772	0.00275623	8986.251462	74.89473684	0.00789267	0.05501429	-0.04697317	0.00302657	20143.06019	119.8194444	0.01356673	0.05660657	-0.32127172	0.0032043	15701.2598	101.4852941	0.01761544	0.057585	-0.04833996	0.00331603	11036.21267	68.97285068	0.04299022	0.05968736	0.28127469	0.00356258	17268.14706	107.6666667	0.01177851	0.0571662	-0.15359968	0.00326797
2	5722.377778	59.13333333	0.03974251	0.05760123	0.26900914	0.0033179	8191.105263	73	0.0172418	0.05563245	-0.07368758	0.00309497	4445.815789	50.81578947	0.04693879	0.05813348	0.40155465	0.0033795	6886.239766	66.73099415	0.02516231	0.0581864	0.09341506	0.00338566	25561.96296	134.7962963	0.0134345	0.05707791	-0.28835536	0.00325789	21352.05392	116.377451	0.03539248	0.05933195	-0.06873588	0.00352028	17563.40271	90.35294118	0.03264418	0.05960154	0.12728838	0.00355234	21415.15686	115.6666667	0.0234213	0.05820756	-0.07043502	0.00338812
2	5823.222222	58.11111111	0.03580189	0.05513731	0.54531065	0.00304012	7813.105263	70.04093567	0.01839672	0.05563245	0.39607002	0.00309497	2151.136842	34	0.10127244	0.06811673	0.8385089	0.00463989	5592.345029	57.7251462	0.02549324	0.05654702	0.56478346	0.00319757	15651.27778	102.037037	0.003395	0.05574812	-0.02099816	0.00310785	16859.09314	104.2009804	0.00809462	0.05779327	-0.08193247	0.00334006	12543.02715	81.59728507	0.03145863	0.05847443	0.19675931	0.00341926	16439.23039	105.2107843	0.01388405	0.05768923	-0.05588314	0.00332805
2	6619.95	65.56111111	0.03021423	0.0567918	0.41235755	0.00322531	9506.783626	79.60233918	0.01661203	0.05470259	0.13895143	0.00299237	4322.868421	47.47894737	0.05792041	0.05393132	0.6135941	0.00290859	8341.812866	72.70175439	0.02117955	0.05501429	0.24266007	0.00302657	15975.07407	103.3981482	0.01162156	0.05641693	-0.11225989	0.00318287	16171.14216	103.9852941	0.00502103	0.05737598	-0.12425847	0.003292	12128.62443	81.57466063	0.01163878	0.05829909	0.15964404	0.00339878	14716.42157	98.09803922	0.02848913	0.05748059	-0.02309082	0.00330402
2	10779.48889	85.71111111	0.01250697	0.05400617	0.09754191	0.00291667	11977.87135	92.07017544	0.01958548	0.05563245	0.00750986	0.00309497	4776.868421	50.60526316	0.06544583	0.06962503	0.59876303	0.00484765	13301.91813	96.05847953	0.00671866	0.05532423	-0.09556568	0.00306077	14511.83796	99.31018519	0.00572983	0.05651183	-0.11136511	0.00319359	13989.88725	96.75980392	0.01486425	0.05831067	-0.06562775	0.00340013	11594.72851	81.32579186	0.02126258	0.0585619	0.11177869	0.0034295	13900.7402	98.01470588	0.01561299	0.0584136	-0.05564752	0.00341215
2	10032.36667	74.52222222	0.04486188	0.0567918	0.37599109	0.00322531	14792.36842	98.77777778	0.02729506	0.05593897	0.09032044	0.00312917	4912.278947	51.22631579	0.07624693	0.06584208	0.69019273	0.00433518	7304.842105	62.14035088	0.05594746	0.06379364	0.5510015	0.00406963	12837.43056	92.06018519	0.02114834	0.05660657	0.01227344	0.0032043	15298.36275	104.3431373	0.00454526	0.05820756	-0.15705591	0.00338812	12982.77828	87.52941176	0.01673222	0.05873645	0.00657647	0.00344997	14117.7402	98.13235294	0.01266915	0.05727118	-0.06873058	0.00327999
2	9474.733333	77.01111111	0.01531346	0.05328702	0.23440943	0.00283951	11026.45614	86.07017544	0.01595668	0.05563245	0.09902836	0.00309497	3612.231579	43.89473684	0.06838335	0.0591959	0.69784252	0.00350416	11242.72515	85.42690058	0.0213204	0.05438911	0.07866776	0.00295818	16161.04167	102.5046296	0.00664878	0.05555556	-0.10056819	0.00308642	15626.55882	102.9019608	0.01211421	0.05779327	-0.06197398	0.00334006	14639.94118	94.16742081	0.02886524	0.05829909	0.02051516	0.00339878	15709.60294	105.377451	0.00326049	0.05800078	-0.06485544	0.00336409
2	7941.6	65.96666667	0.05367398	0.05665577	0.4340901	0.00320988	11177.47368	82.02339181	0.04084235	0.05669801	0.20359833	0.00321466	4389.836842	47.15263158	0.0689846	0.06249654	0.67850785	0.00390582	8122.883041	67.21052632	0.04646753	0.05729801	0.42169574	0.00328306	17515.64352	110.3194444	0.01472893	0.05565192	-0.16916397	0.00309714	14831.87745	97.49509804	0.02217078	0.057585	0.0022804	0.00331603	15597.69231	97.90950226	0.02162546	0.05776989	-0.05376907	0.00333736	11986.5098	84.12745098	0.01413095	0.05768923	0.19764111	0.00332805
2	6983.805556	64.32777778	0.04491672	0.05583264	0.51118236	0.00311728	10189.66082	81.6374269	0.02459583	0.05563245	0.27486904	0.00309497	3220.968421	41.76842105	0.07755368	0.05931278	0.77011342	0.00351801	6349.233918	63.02339181	0.02017301	0.05593897	0.5492215	0.00312917	23055.58333	131.3981482	0.00637782	0.05603573	-0.34222723	0.00314	19394.2451	115.6666667	0.01750178	0.05933195	-0.13682867	0.00352028	15018.76471	89.19909502	0.02056138	0.05925702	0.12305485	0.00351139	21159.37745	122.4754902	0.01549059	0.05727118	-0.24190974	0.00327999
2	6837.605556	65.15	0.03241525	0.0569275	0.44264526	0.00324074	10612.50292	84.08187135	0.01132322	0.05423169	0.13597235	0.00294108	4141.778947	46.36842105	0.05969743	0.05456958	0.65970108	0.00297784	7594.672515	70.04093567	0.02686226	0.05516948	0.37825055	0.00304367	15957.55093	101.5138889	0.01641545	0.05651183	-0.17057253	0.00319359	13831.57843	89.11764706	0.02890603	0.05882353	-0.03097695	0.00346021	12475.80995	81.46606335	0.01671637	0.05847443	0.08341378	0.00341926	13085.71078	90.18137255	0.00874269	0.057585	0.02489056	0.00331603
2	6973.722222	63.3	0.02716342	0.05299662	0.38199899	0.00280864	10069.23392	80.38011696	0.02234765	0.05454608	0.07884585	0.00297527	3914.631579	48.56842105	0.02961972	0.05249984	0.64221044	0.00275623	5627.467836	56.90643275	0.03909164	0.0560916	0.48690917	0.00314627	16518.23148	103.6388889	0.006463	0.05574812	-0.15072663	0.00310785	13984.66176	90.48529412	0.0167763	0.057585	0.04065091	0.00331603	15297.65158	93.83257919	0.02857993	0.0585619	-0.04005883	0.0034295	12556.65686	85.3627451	0.02812481	0.057585	0.13729406	0.00331603
2	7559.8	67.78888889	0.03368826	0.05513731	0.42706298	0.00304012	10374.90058	83.54385965	0.01459683	0.05516948	0.21024173	0.00304367	3354.694737	43.37894737	0.06290647	0.05444253	0.75084272	0.00296399	6858.345029	65.37426901	0.02074891	0.05501429	0.47941613	0.00302657	12760.07407	94.16666667	0.01338958	0.05584416	-0.04037709	0.00311857	13906.2598	98.14215686	0.0090441	0.05727118	-0.11510019	0.00327999	9046.751131	65.51131222	0.02682122	0.05794683	0.27436843	0.00335783	13725.7598	97.29901961	0.01425567	0.05768923	-0.10206269	0.00332805
2	10217.87222	81.63888889	0.02891464	0.05826716	0.05036852	0.00339506	11795.17544	88.47368421	0.02194011	0.0560916	-0.10506978	0.00314627	3846.126316	47.56842105	0.0606169	0.06615687	0.62349332	0.00437673	11199.45614	85.73684211	0.0290575	0.05978084	-0.04985798	0.00357375	22388.32407	122.3703704	0.02764613	0.05688984	-0.17693904	0.00323645	19467	109.8823529	0.05519918	0.05973558	-0.02250027	0.00356834	18103.37557	100.760181	0.01984821	0.05847443	0.04768367	0.00341926	20156.78431	113.4607843	0.0143184	0.05851635	-0.05854564	0.00342416
2	9619.833333	79.5	0.00480457	0.05299662	0.07693249	0.00280864	11724.19298	88.75438596	0.00750892	0.05407381	-0.149538	0.00292398	2801.589474	40.70526316	0.04833272	0.05315529	0.71960911	0.00282548	8603.918129	72.87719298	0.02374825	0.05501429	0.15056352	0.00302657	19972.61111	119.4814815	0.01540608	0.05565192	-0.21823144	0.00309714	17431.93627	105.2696078	0.03741015	0.05800078	-0.05320551	0.00336409	14845.41176	88.26244344	0.03672918	0.05785842	0.11894025	0.0033476	15934.18137	99.59313725	0.00960245	0.05737598	0.03753955	0.003292
2	8045.527778	72.18333333	0.03026834	0.05386311	0.27391374	0.00290123	10595.76023	83.38596491	0.00850319	0.05593897	0.01822607	0.00312917	4161.736842	49.94736842	0.05133837	0.05631825	0.61759829	0.00317175	8086.321637	71	0.03056244	0.0560916	0.24490915	0.00314627	24753.12037	130.4259259	0.01767882	0.05726536	-0.33574091	0.00327932	24087.35294	129.3235294	0.02523543	0.05800078	-0.30264411	0.00336409	10495.01357	66.35294118	0.03354656	0.05891048	0.44238332	0.00347044	23643.14216	127.3382353	0.01648661	0.05789712	-0.27482817	0.00335208
2	12414.45	91.48333333	0.01785288	0.05527708	0.11876893	0.00305556	15897.68421	102.3625731	0.03505361	0.05920601	-0.12811263	0.00350535	5380.984211	52.91052632	0.10854647	0.09553755	0.61632103	0.00912742	10985.91228	85.32748538	0.04894041	0.0653821	0.22394267	0.00427482	21848.59259	114.1944444	0.02941513	0.05574812	-0.06477994	0.00310785	21713.58333	115.5245098	0.01088364	0.05800078	-0.05537936	0.00336409	17990.47059	94.81447964	0.03081051	0.05925702	0.13848194	0.00351139	21053.27451	112.6176471	0.0238224	0.05727118	-0.02459635	0.00327999
2	15345.06111	99.31666667	0.03494584	0.05918688	0.0899035	0.00350309	19121.7076	112.2923977	0.02937517	0.06419444	-0.13009323	0.00412093	4979.842105	50.23157895	0.10579199	0.09093238	0.70224049	0.0082687	14493.02924	97.4502924	0.03782111	0.0611943	0.14610023	0.00374474	22169.875	125.4490741	0.02937009	0.05641693	-0.26571806	0.00318287	18335.84314	110.3431373	0.01580648	0.05779327	-0.04945395	0.00334006	13578.89593	81.68325792	0.0225665	0.05829909	0.22449646	0.00339878	18613.68627	110.6862745	0.00838062	0.05737598	-0.06465573	0.003292
2	7303.111111	66.05555556	0.03012949	0.05624571	0.2192012	0.00316358	8337.684211	72.10526316	0.02926545	0.05759566	0.10103771	0.00331726	1945.378947	32.01052632	0.14120154	0.10306924	0.7826265	0.01062327	7608.05848	68.7251462	0.01557159	0.05729801	0.17947237	0.00328306	14971.88426	101.0694444	0.01696222	0.05574812	-0.08195204	0.00310785	12272.95588	90.28921569	0.00692369	0.0571662	0.11502168	0.00326797	10100.0181	68.48868778	0.02805997	0.05768122	0.29487947	0.00332712	14108.39216	97.96078431	0.01344271	0.0571662	-0.01543226	0.00326797
2	7949.238889	68.75	0.03626966	0.05457467	0.23639021	0.0029784	10264.0117	79.54385965	0.05242168	0.05935024	0.00993251	0.00352245	4505.773684	50.66842105	0.05990943	0.05741427	0.57434002	0.0032964	8333.309942	73.98830409	0.0188809	0.05532423	0.19469313	0.00306077	17468.47685	105.6805556	0.01496183	0.05651183	-0.0739249	0.00319359	16786.76471	103.0196078	0.00805267	0.0584136	-0.02827238	0.00341215	15181.49321	93.20361991	0.02332537	0.05994408	0.08336053	0.00359329	15440.29902	98.75980392	0.03956561	0.05902742	0.05269473	0.00348424
2	7296.405556	65.63888889	0.0152897	0.05357584	0.3020098	0.00287037	8932.192982	75.92397661	0.0163481	0.05501429	0.14216699	0.00302657	3296.889474	42.97368421	0.04024681	0.05249984	0.68699914	0.00275623	8309.116959	72.74269006	0.01584055	0.05454608	0.20025955	0.00297527	19603.05556	114.0185185	0.01391583	0.05594003	-0.16368358	0.00312929	19537.59314	114.004902	0.02139334	0.057585	-0.15978786	0.00331603	9827.266968	61.38461538	0.04404646	0.05942953	0.41756806	0.00353187	19150.33333	113.0784314	0.00675468	0.05779327	-0.13646278	0.00334006
2	8357.5	71.77777778	0.02363995	0.05414886	0.2353702	0.0029321	11622.30994	86.95321637	0.01760383	0.05532423	-0.05770752	0.00306077	4862.605263	52.33157895	0.03188924	0.05354471	0.55546711	0.00286704	8108.263158	72.74269006	0.02336062	0.05516948	0.26618122	0.00304367	21250.1713	118.0509259	0.01802759	0.05584416	-0.16742127	0.00311857	16406.30882	98.63235294	0.0162807	0.05748059	0.10467161	0.00330402	16381.01357	92.24434389	0.0336892	0.05873645	0.10412148	0.00344997	19645.10294	111.5833333	0.01588513	0.05789712	-0.06976735	0.00335208
2	7812.016667	70.82777778	0.03291017	0.05371967	0.20749033	0.0028858	8769.912281	75.74853801	0.01547256	0.05485866	0.10973237	0.00300947	3044.889474	43.01578947	0.04169182	0.05607178	0.68473857	0.00314404	8750.22807	75.74853801	0.00567237	0.05501429	0.11532318	0.00302657	18128.42593	106.5277778	0.02439784	0.05632188	-0.06542483	0.00317215	18099.76961	107.6519608	0.01949111	0.0571662	-0.06652337	0.00326797	16832.67421	97.16289593	0.02949378	0.05934334	0.03226833	0.00352163	15820.37255	95.61764706	0.03021986	0.0584136	0.06972418	0.00341215
2	8559.322222	70.74444444	0.03550926	0.05527708	0.31459038	0.00305556	11658.18713	85.0877193	0.01634935	0.05454608	0.06389674	0.00297527	4811.694737	48.70526316	0.06305042	0.06092546	0.60969664	0.00371191	10337.12865	80.02923977	0.02580725	0.05532423	0.16477293	0.00306077	13886.86574	95.46759259	0.01313512	0.05594003	-0.02172626	0.00312929	14165.88725	97.60294118	0.00677324	0.05748059	-0.04853302	0.00330402	9739.579186	72.19457014	0.02332608	0.05785842	0.28569779	0.0033476	12912.77941	92.68137255	0.0046635	0.05737598	0.04468842	0.003292
2	8536.916667	71.00555556	0.01478685	0.05343162	0.12612213	0.00285494	10354.74854	81.18128655	0.01187946	0.05485866	-0.0440574	0.00300947	4708.484211	52.85263158	0.04393116	0.05354471	0.51391485	0.00286704	10397.30409	82.50877193	0.01182434	0.05578592	-0.04940932	0.00311207	14414.7963	99.2962963	0.00381426	0.05555556	-0.07578906	0.00308642	13773.98039	94.19607843	0.02242316	0.05851635	-0.01845659	0.00342416	11979.60181	82.92307692	0.01056873	0.05768122	0.12164777	0.00332712	13366.54902	93.43137255	0.01982961	0.05768923	0.00966589	0.00332805
2	12986.72778	92.25	0.02082226	0.0567918	0.02335113	0.00322531	14930.5614	102.9590643	0.01914689	0.05744703	-0.10718831	0.00330016	4015.021053	45.17894737	0.10542251	0.0762704	0.69855209	0.00581717	14805.40936	100.0175439	0.01065417	0.0560916	-0.09086331	0.00314627	12409.77315	90.40277778	0.01709303	0.05565192	-0.02779286	0.00309714	12473.94118	90.99019608	0.02413577	0.05768923	-0.03715184	0.00332805	10571.37104	74.31221719	0.02400606	0.05812322	0.12111026	0.00337831	9427.730392	78.08333333	0.00574763	0.05737598	0.21480538	0.003292
2	10367.57778	73.12222222	0.06697511	0.06098472	0.41268972	0.00371914	12092.59649	82.69005848	0.04192136	0.05789178	0.30887945	0.00335146	4412.273684	41.53684211	0.13417476	0.08212888	0.75015431	0.00674515	13107.05263	88.25730994	0.04655129	0.06077371	0.24972883	0.00369344	19058.73611	110.2175926	0.02102463	0.05641693	-0.09393534	0.00318287	20447.5098	116.4509804	0.00601009	0.0571662	-0.16028717	0.00326797	15310.8371	94.94570136	0.00563044	0.05803509	0.12826496	0.00336807	16728.73529	100.754902	0.01272021	0.05737598	0.04643539	0.003292
2	9782.661111	77.30555556	0.03755838	0.06123724	0.05056404	0.00375	11136.21637	83.97076023	0.02936749	0.0589165	-0.09965697	0.00347115	3144.463158	39.06315789	0.08970941	0.07599752	0.70235472	0.00577562	9888.935673	77.41520468	0.02064604	0.05654702	0.02152608	0.00319757	14344.37963	96.80555556	0.00649284	0.05555556	-0.05888007	0.00308642	11451.19118	85.49509804	0.00510028	0.0571662	0.15757855	0.00326797	12690.23529	82.57013575	0.01601414	0.0585619	0.06395589	0.0034295	14242.76961	94.85784314	0.02040093	0.05727118	-0.04369669	0.00327999
2	7578.116667	70.41666667	0.02275043	0.05328702	0.32320451	0.00283951	10437.80702	84.30994152	0.00305675	0.05407381	0.05706434	0.00292398	5544.373684	57.63684211	0.02226808	0.05249984	0.50068694	0.00275623	8817.959064	75.5497076	0.01214659	0.05438911	0.20811991	0.00295818	17033.55556	109.6481482	0.00300086	0.05651183	-0.21282831	0.00319359	15770.83824	103.1519608	0.00986427	0.05789712	-0.11808345	0.00335208	15022.181	92.69683258	0.03665775	0.05838682	-0.04349175	0.00340902	12043.9902	88	0.01785984	0.05727118	0.14777339	0.00327999
2	9478.611111	75.71111111	0.05758274	0.07060147	0.12063094	0.00498457	10915.19883	81.78362573	0.05968225	0.07138337	-0.03671532	0.00509558	4813.7	49.47894737	0.10567051	0.0983239	0.53317742	0.00966759	10704.12281	80.84795322	0.04484782	0.0694406	-0.01433011	0.004822	14132.72222	96.23148148	0.03117796	0.05622666	-0.05266991	0.00316144	14486.03922	98.57843137	0.00671999	0.05737598	-0.08923615	0.003292	10618.53846	76.19457014	0.01979474	0.05882353	0.18947883	0.00346021	14432.92647	98.34803922	0.01518017	0.05737598	-0.08640583	0.003292
2	7687.616667	65.45	0.05797226	0.05665577	0.36951643	0.00320988	9790.017544	77.30409357	0.01574374	0.05454608	0.17569276	0.00297527	4966.915789	53.52631579	0.05477432	0.0605835	0.58306518	0.00367036	8400.175439	70.58479532	0.03867009	0.06063287	0.29826715	0.00367634	14092.22685	97.27314815	0.007016	0.05574812	-0.06039617	0.00310785	11623.07843	88.40196078	0.01226314	0.05800078	0.12884004	0.00336409	14219.71946	94.00904977	0.01462729	0.05759241	-0.0657406	0.00331689	13454.10784	91.45098039	0.02324704	0.05748059	-0.00297091	0.00330402
2	8436	74.38888889	0.0287735	0.05443311	0.18286518	0.00296296	10720.09357	84.26900585	0.02312955	0.05593897	-0.04337459	0.00312917	4005.984211	49.45789474	0.04232991	0.05545081	0.61609764	0.00307479	7365.736842	67.87719298	0.01957951	0.05470259	0.27818582	0.00299237	13846.97685	93.51388889	0.02705942	0.05613128	-0.05389483	0.00315072	12364.72059	88.03431373	0.01502686	0.057585	0.03549352	0.00331603	10284.75566	74.91855204	0.02034169	0.05803509	0.1845666	0.00336807	13183.0049	91.76960784	0.01318028	0.05820756	-0.02834281	0.00338812
2	9303.394444	73.11666667	0.03489776	0.05443311	0.22959911	0.00296296	12091.53801	88.48538012	0.02000128	0.05470259	-0.00202774	0.00299237	4835.573684	51.93157895	0.02250819	0.05263158	0.60575345	0.00277008	10328.78947	80.02923977	0.02487947	0.05593897	0.15013066	0.00312917	16542.39352	105.3472222	0.02117883	0.05651183	-0.22793399	0.00319359	12339.32843	88.4754902	0.0157027	0.057585	0.09596883	0.00331603	12857.82805	90.25339367	0.02554582	0.05873645	0.04904194	0.00344997	13970.70098	96.34803922	0.01549754	0.05737598	-0.02408891	0.003292
2	12851.30556	89.29444444	0.03819855	0.05983516	0.14083701	0.00358025	15142.75439	100.0409357	0.01443563	0.05920601	-0.01540649	0.00350535	5381.610526	52.52631579	0.12675346	0.117157	0.63583731	0.01372576	13086.00585	90.04093567	0.03256045	0.06325529	0.12097749	0.00400123	23036.59722	122.7268519	0.02755398	0.05698395	-0.13712864	0.00324717	21292.69608	114.745098	0.01496157	0.05727118	-0.04240713	0.00327999	15931.03167	85.69230769	0.05860727	0.05934334	0.22713834	0.00352163	20155.26471	109.9705882	0.01727656	0.05912911	0.01144105	0.00349625
2	12341.03889	90.02777778	0.02614454	0.05651942	0.04015329	0.00319444	14579.91228	100.3216374	0.01387683	0.05654702	-0.13019872	0.00319757	3829.784211	43.9	0.11865174	0.09811238	0.69783948	0.00962604	12144.07602	88.4502924	0.02497003	0.05759566	0.04883794	0.00331726	16127.76389	107.1527778	0.00300753	0.05670115	-0.17545921	0.00321502	16550.52941	110.4607843	0.00663789	0.05737598	-0.20632444	0.003292	11804.52489	79.62895928	0.00788553	0.05873645	0.1670566	0.00344997	16336.33824	108.0833333	0.01489452	0.05800078	-0.19150761	0.00336409
2	11019.3	83.9	0.02769362	0.05706288	-0.01733032	0.00325617	11841.69006	88.2748538	0.01412053	0.05789178	-0.098088	0.00335146	3074.847368	39.64736842	0.11748531	0.08799081	0.71183626	0.00774238	11195.32749	85.77192982	0.04422706	0.05789178	-0.0376739	0.00335146	23865.11574	131.0787037	0.02118099	0.05735885	-0.3084362	0.00329004	18156.60784	106.1372549	0.01884684	0.05748059	-0.00032076	0.00330402	17486.62443	97.90045249	0.03035754	0.05829909	0.05558812	0.00339878	17618.29902	105.0245098	0.01572106	0.057585	0.03056392	0.00331603
2	12853.94444	90.96666667	0.05356601	0.06770032	0.10182082	0.00458333	17533.76608	110	0.03753203	0.06603269	-0.21205594	0.00436032	6603.105263	60.55789474	0.13518452	0.11692032	0.55033724	0.01367036	10870.34503	81.47953216	0.06776607	0.08050234	0.24414633	0.00648063	18113.61111	109.1018519	0.01512832	0.05574812	-0.15322911	0.00310785	17961.41667	107.1813726	0.01712991	0.05779327	-0.12536033	0.00334006	13130.79638	85.7918552	0.02386814	0.05821122	0.17568035	0.00338855	16563.4902	104.6764706	0.01548618	0.05789712	-0.0381563	0.00335208
2	14287.45556	93.4	0.03754993	0.06248457	0.02846916	0.00390432	16637.42105	101.631579	0.02432317	0.06446026	-0.12310501	0.00415512	5703.494737	53.75789474	0.11622757	0.08478423	0.60945356	0.00718837	15293.88889	97.46783626	0.04195894	0.067315	-0.03228412	0.00453131	29427.94444	143.3703704	0.03565947	0.05698395	-0.29576632	0.00324717	21565.06863	111.1666667	0.02609148	0.05963493	0.04902707	0.00355632	24014.11312	119.479638	0.02610763	0.05864924	-0.05787566	0.00343973	25336.11275	126.9558824	0.01544047	0.05861893	-0.12024938	0.00343618
2	12803.75556	86.53333333	0.05635716	0.06334308	0.13854061	0.00401235	15804.84211	98.87719298	0.03891694	0.06147309	-0.05063721	0.00377894	4602.036842	46.92105263	0.14522888	0.09951405	0.69734395	0.00990305	12308.74854	85.56725146	0.08562827	0.07126349	0.18012393	0.00507849	30292.78241	142.8101852	0.0370241	0.06194022	-0.25001346	0.00383659	29149.40686	139.3480392	0.02873222	0.06093041	-0.20312343	0.00371251	22384.30769	109.9547511	0.02797325	0.06045425	0.06616923	0.00365472	27190.65686	131.6470588	0.03950455	0.0602363	-0.12313753	0.00362841
2	10425.33333	83.6	0.00945178	0.05314202	0.07578276	0.00282407	11464.96491	86.70760234	0.01634767	0.05454608	-0.02985102	0.00297527	5250.168421	56.08421053	0.01660873	0.05183609	0.53401811	0.00268698	12485.88889	89.37426901	0.03580448	0.05454608	-0.1213189	0.00297527	30878.97222	149.5925926	0.02281986	0.05763842	-0.33507028	0.00332219	24819.34314	124.1666667	0.02464719	0.05851635	-0.07737237	0.00342416	21217.84615	107.4479638	0.03253137	0.0585619	0.07866224	0.0034295	24585.87255	123.3823529	0.02336432	0.05789712	-0.06786869	0.00335208
2	10131.06111	81.60555556	0.01661373	0.05400617	0.19938579	0.00291667	12433.87135	91.8128655	0.00447137	0.05532423	0.00499586	0.00306077	5691.236842	57.42631579	0.02929865	0.05570003	0.53965643	0.00310249	10984.94737	82.84210526	0.02237398	0.05578592	0.11442452	0.00311207	30133.71759	138.4212963	0.04915451	0.059828	-0.17489153	0.00357939	23481.59804	110.4411765	0.0527672	0.06003651	0.08344154	0.00360438	26893.76471	124.280543	0.05736986	0.06204212	-0.04694243	0.00384923	25900.62745	120.1078431	0.04051994	0.05820756	-0.01120871	0.00338812
2	7113.083333	63.38333333	0.02774778	0.05285083	0.18168245	0.00279321	7330.777778	63.94736842	0.02388855	0.05501429	0.14450768	0.00302657	1534.547368	29.63157895	0.04116621	0.0521026	0.81306307	0.00271468	7572.596491	66.08187135	0.02181457	0.05470259	0.12049412	0.00299237	30823.56019	145.8564815	0.03527767	0.06036299	-0.2774377	0.00364369	26967.11765	130.872549	0.02308734	0.05768923	-0.13147494	0.00332805	21236.07692	102.3303167	0.05814058	0.0601997	0.1191662	0.003624	25821.14706	125.8921569	0.04096569	0.05963493	-0.083498	0.00355632
2	9510	78.65555556	0.01738338	0.05414886	0.17645779	0.0029321	12486.18129	90.04093567	0.01430691	0.05516948	-0.08299778	0.00304367	5222.705263	54.54736842	0.03224927	0.05315529	0.54761186	0.00282548	9097.216374	76.10526316	0.02416181	0.05501429	0.20573963	0.00302657	38388.875	166.2361111	0.05713136	0.07119702	-0.43334012	0.00506902	26434.91176	118.3235294	0.08822704	0.06585798	0.00783264	0.00433727	24509.81448	109.6244344	0.12796073	0.07060854	0.07882187	0.00498557	28519.2549	126.0784314	0.0742645	0.06484685	-0.07014462	0.00420511
2	10832.98333	83.25	0.01533804	0.05314202	0.02992021	0.00282407	14138.35088	98.10526316	0.01056524	0.05454608	-0.27481051	0.00297527	4952.121053	52.53157895	0.04958211	0.05989372	0.55939194	0.00358726	9961.181287	80	0.01763041	0.05501429	0.09819159	0.00302657	26504.72222	135.5648148	0.03596762	0.05688984	-0.25542444	0.00323645	24391.68627	127.745098	0.0285192	0.05963493	-0.17185259	0.00355632	14918.0181	82.44343891	0.06869154	0.06162823	0.28394273	0.00379804	24320.67157	126.0637255	0.0607854	0.06132351	-0.16660153	0.00376057
2	7916.627778	68.78333333	0.02958597	0.05457467	0.34605141	0.0029784	7294.865497	65.4619883	0.03408293	0.05949412	0.40759344	0.00353955	4694.894737	51.22105263	0.07143401	0.05507487	0.61412421	0.00303324	11636.65497	85.78947368	0.02401519	0.05532423	0.05805753	0.00306077	27758.02315	137.7546296	0.0285031	0.05754538	-0.23455176	0.00331147	28233.98529	138.8088235	0.02336327	0.05882353	-0.24955882	0.00346021	17530.40724	89.41176471	0.05288665	0.0618769	0.22889229	0.00382875	24041.7451	121.754902	0.03653733	0.05892557	-0.0619378	0.00347222
2	9054.922222	73.53333333	0.02936195	0.0580017	0.30737694	0.0033642	15072.75439	94.69590643	0.03017993	0.06147309	-0.14759324	0.00377894	4549.142105	46.95263158	0.07548806	0.07158669	0.65852422	0.00512465	5231.584795	55.14035088	0.05870045	0.06882224	0.60591502	0.0047365	38133.88426	175.9490741	0.01001908	0.05946867	-0.55893494	0.00353652	26159.31373	125.8823529	0.03457336	0.05861893	-0.06386577	0.00343618	18401.52489	89.64253394	0.07813271	0.06104406	0.25205061	0.00372638	28928.06863	136.372549	0.01912425	0.05768923	-0.17555959	0.00332805
2	11766.48333	86.53888889	0.03524787	0.05527708	0.17621232	0.00305556	12257.80117	88.43274854	0.03317859	0.05578592	0.1414151	0.00311207	3661.710526	44.23684211	0.09598297	0.06488857	0.746099	0.00421053	11424.73099	85.60818713	0.0286363	0.05578592	0.19557869	0.00311207	31036.83796	150.7361111	0.02778165	0.05670115	-0.36977636	0.00321502	23603.38725	119.2598039	0.02341293	0.057585	-0.04081295	0.00331603	19813.8914	101.122172	0.04110535	0.05960154	0.13394117	0.00355234	25535.69608	127.0686275	0.03451506	0.05872132	-0.12360948	0.00344819
2	13753.78333	90.00555556	0.06839184	0.06758625	0.20700973	0.0045679	19465.88889	111.8070175	0.04312679	0.07150304	-0.10860318	0.00511268	4181.078947	44.24736842	0.15169425	0.09811238	0.75963108	0.00962604	10201.64327	75.59649123	0.09508349	0.07791177	0.41928388	0.00607024	32450.06944	154.9490741	0.02686965	0.05782406	-0.39365833	0.00334362	23726.61275	118.8970588	0.02187819	0.05882353	-0.02524815	0.00346021	21139.50226	104.7149321	0.0511527	0.059084	0.09116709	0.00349092	22030.12745	111.1176471	0.01170446	0.05882353	0.04666749	0.00346021
2	8164.327778	70.41666667	0.03063004	0.05624571	0.34071883	0.00316358	12212	87.97660819	0.04018514	0.0560916	0.0186492	0.00314627	5589.389474	56.46315789	0.0719397	0.06370378	0.54102142	0.00405817	7374.187135	66.74853801	0.05684059	0.06257583	0.40626283	0.00391573	29639.58796	144.8009259	0.02387685	0.05707791	-0.32818607	0.00325789	21836.25	113.25	0.04978495	0.05953411	0.01462453	0.00354431	24057.8552	120.9321267	0.0354354	0.0585619	-0.07838139	0.0034295	22581.36765	117.5539216	0.02575024	0.05943312	-0.01916142	0.0035323
2	7090.916667	62.65	0.12456446	0.06322115	0.32464847	0.00399691	10431.52632	81.70175439	0.01521708	0.05759566	-0.02040114	0.00331726	5239.057895	52.74210526	0.0438034	0.05656365	0.47879493	0.00319945	8141.216374	71.40350877	0.03604192	0.05744703	0.19943232	0.00330016	35270.125	168.8842593	0.03173897	0.05726536	-0.55456634	0.00327932	26973.33333	133.1666667	0.0180406	0.05973558	-0.18699985	0.00356834	18147.74661	93.14932127	0.04535161	0.06112786	0.2006941	0.00373661	26286.78922	129.7892157	0.02123691	0.05902742	-0.1582532	0.00348424
2	11586.52222	82.26666667	0.01848878	0.05457467	0.1619773	0.0029784	12882.52632	87.91812865	0.01535541	0.05593897	0.07768082	0.00312917	4088.068421	44.27894737	0.09412447	0.07254763	0.69916882	0.00526316	13083.53216	88.99415205	0.03025048	0.05624381	0.05516162	0.00316337	35531.55093	162.0601852	0.05000415	0.06431687	-0.4721068	0.00413666	24433.86765	118.2009804	0.04631005	0.0602363	-0.01493476	0.00362841	25987.42081	122.5701358	0.04359254	0.06342917	-0.08034084	0.00402326	22343.86275	109.372549	0.04290785	0.06258405	0.07243421	0.00391676
2	12832.60556	94.77222222	0.01561336	0.05414886	-0.07834717	0.0029321	12195.82456	90.10526316	0.01627373	0.05470259	-0.03200128	0.00299237	1691.389474	31.73684211	0.05205918	0.05507487	0.85000324	0.00303324	13648.14035	97.77777778	0.01506115	0.05501429	-0.1530077	0.00302657	37430.47222	164.0555556	0.07805868	0.07801991	-0.38961033	0.00608711	28926.98039	129.9019608	0.08971988	0.07352941	-0.07291774	0.00540657	24262.55204	104.8778281	0.06984549	0.07591838	0.10598321	0.0057636	29112.34314	130.3039216	0.09295021	0.07696235	-0.07736831	0.0059232
2	7334.522222	66.66666667	0.02904321	0.05357584	0.33417712	0.00287037	7905.502924	69.01169591	0.01895639	0.05485866	0.28716727	0.00300947	1594.673684	28.50526316	0.07930416	0.05668595	0.85238139	0.0032133	8341.146199	72.49122807	0.01365959	0.05501429	0.24750848	0.00302657	35206.55556	158.6851852	0.03396419	0.06027415	-0.37895042	0.00363297	30128.21078	138.9558824	0.02599335	0.05923062	-0.18784345	0.00350827	19383.95928	91.48868778	0.06585692	0.06318661	0.24195497	0.00399255	27187.62255	126.4754902	0.04482101	0.05983606	-0.07201409	0.00358035
2	5512.722222	56.95555556	0.02370988	0.05328702	0.37358589	0.00283951	8459.672515	74.10526316	0.01008069	0.05454608	0.0342655	0.00297527	3232.894737	41.8	0.0386159	0.05289408	0.64737679	0.00279778	5187.842105	56.88304094	0.01936486	0.05501429	0.40494324	0.00302657	41265.25463	175.6990741	0.06159662	0.06921258	-0.46135656	0.00479038	29986.85784	128.6911765	0.07698	0.06456833	-0.06233718	0.00416907	25600.13122	112.4570136	0.07953403	0.06802397	0.09062528	0.00462726	26173.31373	114	0.07719063	0.06871493	0.07161242	0.00472174
2	11382.93333	84.55555556	0.01310028	0.05357584	0.14122093	0.00287037	14450.60234	98.87134503	0.00751616	0.05501429	-0.08588652	0.00302657	6087.642105	55.44210526	0.07466127	0.05705127	0.53925244	0.00325485	13016.94737	93.32163743	0.0148873	0.05532423	0.02582953	0.00306077	35560.125	163.3101852	0.05272148	0.06159322	-0.44980041	0.00379372	18533.07353	91.50490196	0.07214606	0.06296683	0.23575324	0.00396482	27666.19005	132.3891403	0.04901124	0.0612951	-0.13702768	0.00375709	20196.03431	97.58333333	0.0578865	0.05953411	0.16725173	0.00354431
2	7435.616667	64.61666667	0.01433154	0.05371967	0.06074165	0.0028858	8115.842105	69.99415205	0.00994737	0.05532423	-0.04445504	0.00306077	1918.826316	31.47894737	0.10167375	0.07824247	0.77670499	0.00612188	7964.760234	69.05263158	0.01078305	0.05578592	-0.00604575	0.00311207	27489.42593	135.8888889	0.04688069	0.0593785	-0.28073083	0.00352581	19162.60294	102.25	0.04744329	0.0602363	0.09249877	0.00362841	21808.27602	111.3800905	0.03322828	0.05994408	-0.02861471	0.00359329	20147.80882	105.5441177	0.0312362	0.05892557	0.04648539	0.00347222
2	9916.033333	74.53333333	0.06926113	0.06073114	0.40353354	0.00368827	13365.78947	90.58479532	0.03321021	0.05833315	0.19214534	0.00340276	6218.173684	56.43684211	0.08908545	0.06160368	0.63078356	0.00379501	10371.83041	79.56140351	0.03996108	0.0569988	0.37139619	0.00324886	35305.33333	152.962963	0.07354691	0.06676947	-0.26623491	0.00445816	30626.81863	133.8578431	0.05759588	0.06372549	-0.10345441	0.00406094	23944.66968	104.4886878	0.09424616	0.06711492	0.14038513	0.00450441	29368.82843	128.6813726	0.07704116	0.06792356	-0.05907995	0.00461361
2	15259.85556	97.21111111	0.01330529	0.05457467	-0.08608633	0.0029784	15757.71345	99.42105263	0.0265612	0.05759566	-0.1162169	0.00331726	4449.573684	49.33157895	0.08483877	0.06770884	0.68037825	0.00458449	15486.53216	96.73099415	0.02087383	0.0581864	-0.0996306	0.00338566	32805.24537	152.662037	0.03081503	0.059828	-0.32069726	0.00357939	26794.66176	127.495098	0.01826102	0.05953411	-0.0834087	0.00354431	20419.1991	98.93665158	0.03083348	0.06318661	0.17704822	0.00399255	26999.84314	127.3137255	0.04563214	0.05800078	-0.09067932	0.00336409
2	5793.072222	59.47222222	0.028739	0.05414886	0.45304801	0.0029321	6841.22807	67.14619883	0.02188927	0.05454608	0.34947762	0.00297527	3177.652632	42.25263158	0.03953944	0.05289408	0.70061418	0.00279778	7254.766082	65.70175439	0.0317213	0.05532423	0.30916794	0.00306077	28349.1713	138.375	0.04270022	0.05754538	-0.21367873	0.00331147	23149.97059	117.0686275	0.03610518	0.06013649	0.00114315	0.0036164	23711.40724	116.7918552	0.02593096	0.05942953	-0.02371207	0.00353187	20327.70098	105.4460784	0.02806119	0.05963493	0.12209419	0.00355632
2	8269.944444	71.44444444	0.02005735	0.05371967	0.03410105	0.0028858	7832.842105	70.23391813	0.01112593	0.05532423	0.09965796	0.00306077	2264.426316	36.23684211	0.04685424	0.05289408	0.75815883	0.00279778	9303.292398	77.92397661	0.01827403	0.05423169	-0.06247009	0.00294108	30078.22685	139.2175926	0.0602663	0.06176696	-0.19084679	0.00381516	25961.55392	120.5147059	0.03510349	0.05882353	-0.02243455	0.00346021	22739.81448	107.2262443	0.04673994	0.05994408	0.10536093	0.00359329	26064.66176	122.3088235	0.03548493	0.05963493	-0.02807093	0.00355632
2	11458.11111	83.26666667	0.03786466	0.05429117	0.12135377	0.00294753	12758.11696	93.14619883	0.01467041	0.05516948	0.01553634	0.00304367	4019.610526	46.36842105	0.08593943	0.06402908	0.68492636	0.00409972	12336.8655	90.44444444	0.0025146	0.05532423	0.04287978	0.00306077	33673.9537	147.0555556	0.11490963	0.08611609	-0.25981275	0.00741598	23989.9951	108.3676471	0.10819473	0.07942084	0.09683972	0.00630767	25385.43439	110.2760181	0.10835903	0.08477373	0.04707827	0.00718659	26909.22549	119.7254902	0.11572694	0.08114189	-0.01294628	0.00658401
2	9291.683333	74.06111111	0.03863071	0.05569427	0.34126087	0.00310185	12964.8655	91.19298246	0.0207979	0.05563245	0.07085012	0.00309497	6101.294737	56.33684211	0.05999682	0.05860805	0.57022334	0.0034349	11925.23977	89.11111111	0.02142407	0.05578592	0.15158916	0.00311207	25625.58796	130.5509259	0.02643656	0.05837741	-0.178734	0.00340792	23448.95098	120.8235294	0.0430307	0.06013649	-0.08229907	0.0036164	20390.47964	105.6108597	0.03987303	0.06002941	0.06058087	0.00360353	20858.7598	110.2205882	0.04118144	0.05923062	0.03536507	0.00350827
2	11078.35556	83.11111111	0.0402335	0.05746711	0.17724175	0.00330247	10978.61988	85.43859649	0.01509251	0.05547856	0.17209568	0.00307787	2595.826316	37.88947368	0.06640572	0.05532578	0.79445569	0.00306094	12959.35088	90.95321637	0.0391295	0.05532423	0.02824481	0.00306077	33946.90278	148.2268519	0.05970715	0.0609812	-0.22067499	0.00371871	27192.16667	119.0882353	0.05770754	0.06151912	0.02683404	0.0037846	30443.18552	132.4977376	0.0594279	0.06318661	-0.09013943	0.00399255	25619.86765	111.9166667	0.07405181	0.06239177	0.08203835	0.00389273
2	6942.588889	63.82222222	0.01309623	0.05285083	0.2244871	0.00279321	8222.964912	69.30409357	0.0157602	0.05485866	0.09279027	0.00300947	2580.684211	38.65263158	0.02710513	0.05183609	0.71169232	0.00268698	7179.333333	67.90643275	0.01767395	0.05454608	0.20085768	0.00297527	43276.28704	184.1759259	0.04275217	0.06668917	-0.52738487	0.00444745	32819.17647	141.0686275	0.05405192	0.06640303	-0.15866667	0.00440936	23886.76018	103.4208145	0.08651515	0.06809917	0.15568688	0.0046375	30939.17647	133.5	0.07087455	0.06363115	-0.09112294	0.00404892
2	9615.738889	74.82777778	0.02525296	0.05386311	0.24273834	0.00290123	11783.83041	86.28654971	0.02863298	0.05563245	0.04974092	0.00309497	4262.126316	48.72631579	0.06694572	0.05631825	0.65441228	0.00317175	10537.96491	81.57894737	0.015021	0.05516948	0.15579746	0.00304367	27819.41204	135.1435185	0.02579995	0.05754538	-0.21200754	0.00331147	24831.67157	123.2009804	0.02334542	0.05882353	-0.08100413	0.00346021	19824.70136	100.4660634	0.03726582	0.06171123	0.13950103	0.00380828	21152.61275	107.6421569	0.0271391	0.05810426	0.0810499	0.00337611
2	8568.6	71.55555556	0.03721465	0.05597067	0.20853782	0.00313272	11574.43275	84.05847953	0.02483068	0.05624381	-0.09270167	0.00316337	3902.273684	45.32631579	0.10000141	0.07012059	0.63161736	0.0049169	7554.292398	67.90643275	0.0359363	0.05744703	0.2976234	0.00330016	31690.30093	141.1157407	0.07333963	0.06804138	-0.17736759	0.00462963	25909.90686	117.504902	0.09935798	0.0727904	0.03962946	0.00529844	25877.88688	114.5565611	0.08013164	0.06980655	0.04316458	0.00487296	27093.17647	121.9607843	0.09262681	0.07052693	-0.00336938	0.00497405
2	7540.038889	65.52777778	0.03320133	0.05357584	0.26400916	0.00287037	11129.45029	85.48538012	0.00947111	0.05438911	-0.08827479	0.00295818	5296.989474	55.55789474	0.03415976	0.05380276	0.46367467	0.00289474	8427.374269	71.74853801	0.02153525	0.05532423	0.1744468	0.00306077	36767.43056	153.2453704	0.09069758	0.08210254	-0.26198467	0.00674083	24089.38235	101.3529412	0.16363329	0.07804747	0.17282715	0.00609141	30269.81448	126.2488688	0.10507156	0.07585093	-0.0408578	0.00575336	25558.83824	107.0343137	0.14829867	0.07601991	0.1237816	0.00577903
2	15728.18889	104.3555556	0.02355335	0.05541649	-0.10609174	0.00307099	14850.18713	100.4093567	0.00800557	0.05593897	-0.03887268	0.00312917	2431.410526	36.25263158	0.0998341	0.07443229	0.82246635	0.00554017	17721.52047	113.9298246	0.00336194	0.05593897	-0.2411985	0.00312917	25891.27315	130.0972222	0.03382707	0.05819354	-0.16009157	0.00338649	24118.75	123.7696078	0.01959187	0.05912911	-0.08184921	0.00349625	19379.36199	98.80995475	0.02697364	0.06104406	0.1325143	0.00372638	22850.87255	118.127451	0.02862306	0.05861893	-0.0267933	0.00343618
2	16346.53889	106.0722222	0.02874777	0.05527708	-0.20370292	0.00305556	16977.16959	109.9766082	0.00456836	0.05532423	-0.23901408	0.00306077	2845.857895	40.77368421	0.06363394	0.05954583	0.78271572	0.00354571	17484.78363	110.7251462	0.00724065	0.05593897	-0.28137324	0.00312917	28045.93519	141.6296296	0.02690476	0.05698395	-0.28819882	0.00324717	24029.58824	123.9803922	0.02369429	0.05861893	-0.10771848	0.00343618	17711.12217	90.00904977	0.03679265	0.05829909	0.17912243	0.00339878	25994.31373	131.7941177	0.01537366	0.05902742	-0.19927133	0.00348424
2	11485.37222	84.83888889	0.03685788	0.05853141	0.13018444	0.00342593	13732.88889	97.2748538	0.02509852	0.05669801	-0.03758817	0.00321466	4259.121053	46.43684211	0.08170708	0.06359498	0.67211894	0.00404432	11035.73684	81.46783626	0.02909814	0.0587712	0.16506773	0.00345405	31028.1713	144.2083333	0.02453382	0.0593785	-0.23473607	0.00352581	23253.53431	111.3186275	0.0417938	0.05963493	0.07783548	0.00355632	25079.76018	117.6877828	0.03778862	0.06079199	0.00544867	0.00369567	26185.43137	121.6078431	0.04568586	0.05923062	-0.04007529	0.00350827
2	13231.66667	91.22222222	0.05257601	0.06382847	0.04531076	0.00407407	17696.46199	111.1871345	0.02841435	0.05847953	-0.27146317	0.00341986	6197.394737	60.05789474	0.05851893	0.05977798	0.54174818	0.00357341	13559.56725	93.57894737	0.03927889	0.05978084	0.0249437	0.00357375	34567.02778	154.5925926	0.05606284	0.06141898	-0.31257272	0.00377229	24574.92647	112.877451	0.06321255	0.06043543	0.0632248	0.00365244	25973.72398	118.3122172	0.07005404	0.06154512	0.01017178	0.0037878	25794.68137	117.5539216	0.0431996	0.06122547	0.01692047	0.00374856
2	12099.15	84.27222222	0.01145141	0.05371967	0.01074079	0.0028858	13105.85965	89.88304094	0.01610481	0.0560916	-0.05710891	0.00314627	3943.494737	44.16842105	0.10596237	0.0788596	0.67814291	0.00621884	13859.49123	94.48538012	0.0026492	0.05654702	-0.12937128	0.00319757	34224.51389	158.5138889	0.03542147	0.05846912	-0.40541985	0.00341864	23097.9951	113.995098	0.03016191	0.06053475	0.05161044	0.00366446	23742.88688	114.0904977	0.02568521	0.06212457	0.02782729	0.00385946	25620.02451	124.6127451	0.03357061	0.05943312	-0.05286893	0.0035323
2	16629.83333	102.5777778	0.02503076	0.05996398	-0.09505021	0.00359568	17784.76023	107.4502924	0.01278125	0.05847953	-0.1629713	0.00341986	2973.136842	40.36842105	0.09373314	0.07554053	0.80552852	0.00570637	15732.1462	99.58479532	0.01936101	0.05862555	-0.02659488	0.00343695	39425.88889	172.8055556	0.04857822	0.06305481	-0.4778847	0.00397591	26772.92157	120.9117647	0.0523289	0.06229542	0.00154387	0.00388072	29893.73303	133.2171946	0.04579502	0.06423108	-0.11145479	0.00412563	24918.22059	114.5735294	0.07073444	0.06093041	0.07029114	0.00371251
2	6660.794444	60.41666667	0.06758958	0.07254203	0.3650073	0.00526235	9939.836257	77.26315789	0.03161721	0.0603502	0.06261231	0.00364215	4635.210526	47.90526316	0.10144643	0.08955105	0.55845581	0.00801939	7836.239766	68.25146199	0.0598898	0.07162251	0.25704349	0.00512978	28841.72685	144.4398148	0.02555242	0.05782406	-0.32613852	0.00334362	20981.13725	110.8431373	0.01872217	0.0584136	0.03208344	0.00341215	25287.58824	127.9321267	0.02024013	0.05891048	-0.16427061	0.00347044	17457.37745	97.18137255	0.02401992	0.057585	0.19525854	0.00331603
2	9583.316667	76.15	0.03490197	0.05746711	0.22643643	0.00330247	13052.5614	91.13450292	0.02518693	0.05920601	-0.03103281	0.00350535	5489	56.21052632	0.07237645	0.06337681	0.56904014	0.00401662	9188.263158	74.98830409	0.03192993	0.05920601	0.27128313	0.00350535	35986.00926	159.8148148	0.0548665	0.06305481	-0.37088743	0.00397591	25317.21569	115.4411765	0.08326214	0.06456833	0.04276334	0.00416907	27075.61086	121.4298643	0.0705074	0.06383138	-0.03012862	0.00407445	25386.18627	115.5196078	0.07704723	0.06521635	0.03883357	0.00425317
2	6752.383333	63.93888889	0.04341402	0.06285394	0.41768776	0.00395062	10230.31579	81.01754386	0.03340397	0.05744703	0.12293222	0.00330016	3511.310526	42.99473684	0.07188907	0.05729353	0.69896729	0.00328255	6556.730994	61.71345029	0.04318182	0.05949412	0.4378788	0.00353955	29798.34722	142.3101852	0.03274461	0.0585607	-0.25606621	0.00342936	26639.65196	127.122549	0.03366177	0.0607329	-0.12587957	0.00368849	21836.0724	108.0723982	0.03161143	0.05925702	0.07617285	0.00351139	24693.38725	120.8382353	0.03439139	0.05993637	-0.04280466	0.00359237
2	8614.866667	70.58888889	0.01084188	0.05414886	0.06284023	0.0029321	12067.67251	90.01169591	0.00911608	0.05454608	-0.31325884	0.00297527	4298.947368	50.55789474	0.04728196	0.05302485	0.52369474	0.00281163	9005.163743	74.41520468	0.00953343	0.05501429	0.00957567	0.00302657	31489.05556	146.6851852	0.03375611	0.0593785	-0.27666587	0.00352581	25620.77941	122.1421569	0.04187904	0.06053475	-0.04017602	0.00366446	22246.16742	103.7511312	0.08388159	0.06195957	0.08801307	0.00383899	26450.56863	125.7058824	0.05892451	0.06181137	-0.07464629	0.00382065
2	5651.205556	60.56111111	0.01413827	0.05299662	0.14978031	0.00280864	6667.707602	66.79532164	0.01663039	0.05470259	-0.01094674	0.00299237	2372.384211	39.07894737	0.03075783	0.05223535	0.66948517	0.00272853	5759.643275	59.43274854	0.01525836	0.05470259	0.12616868	0.00299237	27774.25	139.8981482	0.02644786	0.05670115	-0.27778354	0.00321502	22745.84314	117.627451	0.03903632	0.05789712	-0.04930109	0.00335208	22389.59729	113.841629	0.02399749	0.05776989	-0.03179833	0.00333736	23244.85294	120.4117647	0.04132329	0.05882353	-0.07319983	0.00346021
2	10188.12222	81.55555556	0.00900808	0.05270463	0.00135384	0.00277778	13528.63158	98.79532164	0.00716485	0.05485866	-0.32999707	0.00300947	3439.842105	44.44210526	0.02525607	0.05236776	0.65125738	0.00274238	8681.736842	75.37426901	0.01133144	0.05438911	0.14803922	0.00295818	22968.35185	125.5277778	0.02164169	0.05717171	-0.20921866	0.0032686	19855.2402	112.7009804	0.01676367	0.0571662	-0.04756346	0.00326797	15883.34389	89.86877828	0.03913318	0.05917057	0.16056685	0.00350116	21839.56373	121.0735294	0.01275052	0.05820756	-0.15430137	0.00338812
2	7736.2	69.1	0.03238891	0.05285083	0.26273605	0.00279321	10174.25146	80.01754386	0.01303336	0.05485866	0.0304413	0.00300947	3185.494737	42.64210526	0.04261958	0.05431518	0.69631041	0.00295014	6680.023392	63.94152047	0.01877342	0.05516948	0.36205566	0.00304367	35732.0787	161.2824074	0.0411759	0.06141898	-0.38151056	0.00377229	25903.06863	120.6470588	0.05509694	0.05983606	-0.00023793	0.00358035	26294.06787	120.438914	0.02536182	0.05917057	-0.01528082	0.00350116	27487.7549	126.2941177	0.05979661	0.06013649	-0.06277662	0.0036164
2	11422.27222	89.31666667	0.01926922	0.05357584	-0.02079119	0.00287037	14595.53801	101.1754386	0.01730288	0.05501429	-0.33444678	0.00302657	2924.889474	40.25789474	0.07331398	0.06092546	0.72384891	0.00371191	9026.660819	78.25146199	0.02270941	0.05454608	0.18132029	0.00297527	29095.24074	135.8611111	0.05857018	0.06305481	-0.20792863	0.00397591	25524.43627	121.3480392	0.06275403	0.06493942	-0.07070836	0.00421713	20524.86425	98.92760181	0.06702774	0.06541553	0.14651532	0.00427919	24874.06373	118.6519608	0.04882611	0.06703331	-0.04018918	0.00449346
2	5463.905556	57.67222222	0.04046579	0.05541649	0.53640572	0.00307099	10813.5848	84.30994152	0.01977865	0.05547856	0.06933748	0.00307787	5759.657895	56.62631579	0.02515077	0.05223535	0.4952686	0.00272853	6560.853801	62.07017544	0.01037028	0.05532423	0.4331951	0.00306077	37559.14815	161.8703704	0.0709586	0.07104634	-0.38285939	0.00504758	24957.57353	110.6813726	0.07435254	0.06966995	0.07469021	0.0048539	24949.10407	110.4524887	0.13267226	0.07310178	0.07578662	0.00534387	27218.81373	119.3627451	0.07538958	0.06984219	-0.0093075	0.00487793
2	9671.305556	72.82777778	0.02269703	0.05343162	0.19377477	0.00285494	12231.64327	89.49122807	0.0180562	0.05470259	-0.0304467	0.00299237	6588.710526	63.12105263	0.02850014	0.05263158	0.45756801	0.00277008	11826.04678	86.84210526	0.00534745	0.05438911	-0.00821761	0.00295818	42146.34722	176.162037	0.11279707	0.08735168	-0.45857693	0.00763032	29127.07843	123.0196078	0.10961319	0.07352941	-0.00667102	0.00540657	29051.8733	122.678733	0.12570054	0.07824261	-0.00303935	0.00612191	27056.64706	114.5686275	0.09650852	0.0760989	0.06291853	0.00579104
2	7916.761111	70.28333333	0.02123631	0.05328702	0.08237039	0.00283951	9651.701754	80.4502924	0.01430305	0.05454608	-0.11853274	0.00297527	3489.1	42.17368421	0.03136593	0.05156821	0.59930955	0.00265928	8021.690058	71.78362573	0.00780731	0.05501429	0.07274503	0.00302657	32034.15278	150.0046296	0.05887211	0.06288462	-0.36494103	0.00395448	22996.17647	112.8921569	0.06117504	0.06190849	0.0279763	0.00383266	24606.90045	117.2352941	0.0531707	0.06286174	-0.03259848	0.0039516	22432.34804	110.25	0.05388179	0.06132351	0.05242077	0.00376057
2	14973.56111	97.01666667	0.01782851	0.05706288	-0.19707685	0.00325617	17666.49708	109.3625731	0.01883365	0.05744703	-0.39009325	0.00330016	4069.294737	46.98947368	0.07714122	0.06531407	0.67716895	0.00426593	15136.95906	97.48538012	0.02820823	0.05654702	-0.19009644	0.00319757	36308.38426	163.9861111	0.03962631	0.06027415	-0.45107407	0.00363297	24910.27941	118.0735294	0.04606878	0.0602363	-0.00253226	0.00362841	21778.1629	103.0769231	0.05752477	0.05985863	0.12977924	0.00358306	29330.11765	136.1078431	0.02835068	0.06063391	-0.17955829	0.00367647
2	9813.5	77.15555556	0.01655776	0.05527708	0.1630505	0.00305556	11952.76023	85.66081871	0.02753152	0.0571486	-0.04059087	0.00326596	4312.015789	48.05789474	0.06793639	0.05989372	0.62170846	0.00358726	9085.368421	74.9005848	0.0167768	0.05501429	0.20409075	0.00302657	33532.41667	152.2407407	0.04671603	0.06159322	-0.32162823	0.00379372	28587.72549	131.5490196	0.05425279	0.06181137	-0.12902844	0.00382065	19062.77828	91.6199095	0.04755618	0.06212457	0.24203663	0.00385946	27697.35784	128.0441177	0.03781771	0.06043543	-0.09552357	0.00365244
2	6799.661111	62.18333333	0.01279367	0.05343162	0.30025639	0.00285494	7083.830409	62.98830409	0.02070183	0.05532423	0.28847578	0.00306077	2719.184211	38.17368421	0.06601008	0.05507487	0.72639083	0.00303324	7389.169591	65.71929825	0.02472814	0.05501429	0.25922373	0.00302657	9616.99537	37.88425926	0.78426154	0.72297859	0.03087091	0.52269805	11143.94118	43.87254902	0.75686539	0.70488594	-0.09385694	0.49686419	7349.013575	28.97737557	0.81538636	0.72937752	0.26247349	0.53199156	10506.43627	41.36764706	0.76912014	0.71754727	-0.03126002	0.51487409
2	7672.427778	67.32777778	0.04204899	0.05400617	0.2694659	0.00291667	11817.36842	87.61403509	0.01700095	0.05563245	-0.14390803	0.00309497	4887.126316	49.54736842	0.04336296	0.05354471	0.53783549	0.00286704	7481.54386	68.33918129	0.03068838	0.05547856	0.27643513	0.00307787	10179.25463	40.23611111	0.74398392	0.67377416	0.02158649	0.45397162	9844.191176	38.8872549	0.75049254	0.67353369	0.03224848	0.45364764	7932.972851	31.32579186	0.78597473	0.69659748	0.20269881	0.48524805	10476.63725	41.35294118	0.75098289	0.68175155	-0.02990398	0.46478518
2	10531.06111	82.51666667	0.01499671	0.05457467	0.15831472	0.0029784	12900.09942	88.20467836	0.02502571	0.05654702	-0.03638824	0.00319757	4489.926316	46.14736842	0.0875561	0.0663659	0.627169	0.00440443	11320.88304	86.15789474	0.01207349	0.0560916	0.09550267	0.00314627	43797.21759	181.9398148	0.13462748	0.121169	-0.54830343	0.01468193	22174.48529	93.45588235	0.21601722	0.11070186	0.21808139	0.0122549	31960.70588	134.6515837	0.18561326	0.12437267	-0.13247253	0.01546856	26380.16667	110.6960784	0.1318759	0.10655424	0.06798252	0.01135381
2	12102.56111	87.12777778	0.01836536	0.05471588	-0.01263986	0.00299383	12636.80117	91.77192982	0.00941797	0.05639562	-0.04831304	0.00318047	4594.189474	51.35789474	0.06252942	0.05931278	0.61498547	0.00351801	13761.23392	95.9122807	0.0226345	0.0569988	-0.13712481	0.00324886	22236.43056	115.8935185	0.04053568	0.06027415	-0.06479584	0.00363297	23068.92157	118.9019608	0.01677727	0.06093041	-0.09259234	0.00371251	19148.46154	98.48868778	0.06021046	0.06454906	0.08142295	0.00416658	20795.13725	108.9705882	0.02349171	0.06043543	0.00893195	0.00365244
2	7878.072222	66.30555556	0.07293469	0.06620208	0.35820404	0.00438272	10168.54386	76.52046784	0.04394568	0.06392752	0.16926313	0.00408673	4364.757895	49.04210526	0.07328672	0.06435273	0.63843711	0.00414127	8049.064327	69.04093567	0.03929164	0.05978084	0.34051451	0.00357375	36530.21296	157.5092593	0.08773695	0.06905756	-0.30885333	0.00476895	29318.87255	128.3039216	0.07225008	0.0689767	-0.04874622	0.00475779	23704.33032	104.1945701	0.109927	0.06703861	0.14891576	0.00449417	30319.98529	132.0245098	0.09677219	0.0646613	-0.08708799	0.00418108
2	10829.01111	82.1	0.03240863	0.05813458	0.20670382	0.00337963	12683.32164	86.88888889	0.04917562	0.06188892	0.0800223	0.00383024	6362.889474	56.40526316	0.07244183	0.06337681	0.54301047	0.00401662	14311.73684	95.85380117	0.01644917	0.0589165	-0.04513944	0.00347115	35041.85185	156.3888889	0.05140365	0.06296977	-0.33125467	0.00396519	28739.90196	130.5490196	0.03507403	0.06142139	-0.08914697	0.00377259	25011.78733	111.4524887	0.05055624	0.06036952	0.05349554	0.00364448	28248.53431	128.8088235	0.04144243	0.06151912	-0.06976808	0.0037846
2	10130.91667	76.72777778	0.07500744	0.06454972	0.39525899	0.00416667	18184.40351	111.0701754	0.02913266	0.05906143	-0.08694896	0.00348825	7535.710526	64.45789474	0.06487869	0.06424503	0.5413645	0.00412742	9415.947368	72.88304094	0.06502364	0.06133385	0.43861333	0.00376184	19826.08333	78.60185185	0.61546069	0.58245083	-0.17390578	0.33924897	18158.2549	72.06862745	0.62989311	0.58109432	-0.09380292	0.33767061	6466.674208	25.65158371	0.78216815	0.61441066	0.62353595	0.37750046	18795.78431	74.56862745	0.62468964	0.58132171	-0.13220593	0.33793493
2	8912.472222	76.41666667	0.01142444	0.05371967	0.16239477	0.0028858	12034.38012	90.4619883	0.01775746	0.05407381	-0.12768596	0.00292398	2831.447368	40.83684211	0.03254706	0.05367389	0.73864565	0.00288089	7625.251462	70.99415205	0.02404109	0.05438911	0.28761697	0.00295818	33987.13426	142.4305556	0.1857162	0.15407001	-0.25777022	0.02373757	28699.26471	121.5392157	0.16419147	0.1400709	-0.04947926	0.01961986	22485.1448	94.30316742	0.22912762	0.15622332	0.17425718	0.02440572	27941.96569	118.495098	0.15422498	0.12151525	-0.02188915	0.01476596
2	8633.411111	74.87777778	0.02114935	0.05371967	0.36611891	0.0028858	11522.52632	88.83040936	0.01331313	0.05454608	0.15078001	0.00297527	2941.831579	40.34736842	0.06498108	0.05801423	0.7872501	0.00336565	8448.900585	74.3625731	0.01209925	0.05470259	0.38071304	0.00299237	34100.78704	140.2407407	0.26511117	0.20907789	-0.3249123	0.04371356	27547.13725	114.2647059	0.24584224	0.16788768	-0.07486545	0.02818627	21923.31674	90.69230769	0.30939253	0.17002981	0.15522419	0.02891014	29871.38235	123.5882353	0.22475968	0.16090831	-0.16586808	0.02589148
2	7368.711111	67.56666667	0.03792246	0.05357584	0.28958581	0.00287037	9888.204678	82.06432749	0.01557837	0.05563245	0.04997759	0.00309497	4899.652632	53.08421053	0.02826314	0.05328541	0.52798012	0.00283934	8820.122807	76.04093567	0.02152332	0.05516948	0.15262852	0.00304367	25967.08796	102.9953704	0.5250064	0.48436636	-0.22478441	0.23461077	23126	91.84313725	0.52764521	0.45688273	-0.12057166	0.20874183	12602.44796	49.95022624	0.64521502	0.47997939	0.3795685	0.23038021	24089.78922	95.62254902	0.52238576	0.46902826	-0.17814461	0.2199875
2	8573.861111	72.61666667	0.0200972	0.05357584	0.19417941	0.00287037	9255.777778	79.91812865	0.00642466	0.05407381	0.11825799	0.00292398	3268.905263	42.71578947	0.02577777	0.05276299	0.68552876	0.00278393	9619.532164	77.00584795	0.02113508	0.05454608	0.09164929	0.00297527	38186.58333	163.2037037	0.10193743	0.06732889	-0.35542629	0.00453318	33036.21569	142.4117647	0.06671317	0.06521635	-0.17665365	0.00425317	19863.23077	87.26696833	0.09961198	0.07031797	0.28842357	0.00494462	31671.27451	136.8431373	0.07789704	0.06649343	-0.12664557	0.00442138
2	10852.30556	83.10555556	0.02643219	0.05513731	0.10992885	0.00304012	12263.23392	92.4502924	0.00462125	0.05501429	0.0014248	0.00302657	3630.842105	43.94736842	0.04738757	0.05644108	0.69865134	0.0031856	12608.11111	91.87719298	0.01254286	0.05516948	-0.02635705	0.00304367	36432.23611	160.6712963	0.05286042	0.06245712	-0.34906745	0.00390089	32435.81863	143.4558824	0.07024184	0.0641951	-0.19458944	0.00412101	23425.21719	103.8325792	0.09423045	0.06619339	0.13848545	0.00438156	28678.86275	128.9901961	0.04781261	0.06200544	-0.05559572	0.00384468
2	8184.883333	72.35	0.01639432	0.05285083	0.18431083	0.00279321	10872.90643	83.12865497	0.01331293	0.05516948	-0.10318911	0.00304367	2478.6	37.62105263	0.0359284	0.05302485	0.7522748	0.00281163	5760.684211	59.5380117	0.02658499	0.0560916	0.4118375	0.00314627	34762.00463	155.837963	0.05134305	0.06732889	-0.36199595	0.00453318	29625.17647	135.9901961	0.06816105	0.06862745	-0.17184676	0.00470973	14124.41629	67.95475113	0.13515709	0.06943896	0.43694778	0.00482177	32149.12255	145.9460784	0.06271534	0.0672123	-0.2691519	0.00451749
2	6358.294444	62.47222222	0.03526364	0.05357584	0.35987401	0.00287037	9053.649123	78.28070175	0.01701449	0.05563245	0.08734255	0.00309497	4649.6	52.38947368	0.02220559	0.05354471	0.53106833	0.00286704	7593.309942	71.19298246	0.02428169	0.05516948	0.23238834	0.00304367	28161.28704	147.0277778	0.0049816	0.05688984	-0.37285604	0.00323645	19708.36765	106.0539216	0.03245075	0.05963493	0.04544304	0.00355632	20737.55656	111.2217195	0.03151927	0.05917057	-0.01307449	0.00350116	21157.58333	112.6421569	0.01060881	0.05800078	-0.02353854	0.00336409
2	7395.577778	69.22222222	0.02508773	0.05328702	0.19819834	0.00283951	9752.035088	79.87134503	0.01288938	0.05423169	-0.07334493	0.00294108	2884.594737	41.08947368	0.03852231	0.05276299	0.67819059	0.00278393	7145.842105	70.22807018	0.0180492	0.05454608	0.21059132	0.00297527	27249.18981	107.4212963	0.44815466	0.39868611	-0.24599409	0.15895062	26346.87745	103.8284314	0.45098668	0.38657175	-0.21306744	0.14943772	16435.99095	64.91402715	0.56742472	0.38362929	0.28484635	0.14717143	24763.19608	97.62745098	0.46373139	0.38200713	-0.13082698	0.14592945
2	6160.011111	62.76666667	0.03236036	0.05371967	0.32718971	0.0028858	8335.807018	78.28654971	0.02171413	0.05423169	0.09116452	0.00294108	3805.310526	46.84736842	0.03871402	0.0521026	0.57999477	0.00271468	7840.374269	71.13450292	0.01050343	0.05470259	0.14108568	0.00299237	22266.34259	88.75	0.54110244	0.45535414	0.02253212	0.20734739	22703.72549	90.56862745	0.48460047	0.40068845	0.02102667	0.16055123	13449.62443	53.49773756	0.61333799	0.4498566	0.42398538	0.20237096	23998.68627	95.61764706	0.47817552	0.411575	-0.0348114	0.16939398
2	9848.627778	77.39444444	0.02281211	0.05414886	0.18990799	0.0029321	15365.97661	102.748538	0.01040744	0.05438911	-0.25005829	0.00295818	5440.252632	58.97894737	0.03784767	0.05289408	0.5606741	0.00279778	8277.064327	71.57894737	0.04168557	0.05654702	0.3268017	0.00319757	31283.99074	144.5925926	0.04402909	0.06018519	-0.28071777	0.00362226	29084.77941	135.3382353	0.06304997	0.06142139	-0.18634218	0.00377259	12838.67421	62.67420814	0.08816516	0.06302438	0.4759656	0.00397207	30188.03431	139.2401961	0.05434006	0.0653084	-0.23056457	0.00426519
2	9553.216667	75.45	0.02564563	0.05400617	0.2656322	0.00291667	9676.239766	76.30994152	0.01319068	0.05470259	0.26125671	0.00299237	2374.531579	35.9	0.07019547	0.05644108	0.81615858	0.0031856	10413.92398	78.47368421	0.01659157	0.05547856	0.21004522	0.00307787	37100.58796	161.4675926	0.06166646	0.07500857	-0.35737909	0.00562629	37724.69608	164.6078431	0.04522229	0.0656753	-0.38993581	0.00431324	14299.95475	65.73755656	0.12566109	0.06817429	0.4735078	0.00464773	34854.7549	153.3627451	0.04743287	0.0656753	-0.28431306	0.00431324
2	9621.561111	80.65	0.02492608	0.05597067	0.25378184	0.00313272	13149.77193	93.78362573	0.02567565	0.05639562	-0.00597644	0.00318047	5563.473684	56.81052632	0.04688816	0.0605835	0.56518851	0.00367036	9625.666667	78.0994152	0.03860015	0.0568486	0.26438645	0.00323176	25551.04167	117.6157407	0.09629279	0.0678837	0.02397238	0.0046082	25915.54412	119.0147059	0.06641275	0.06853986	0.0155591	0.00469771	20800.8733	95.66968326	0.09576882	0.07232745	0.21407469	0.00523126	24727.34804	114.9754902	0.09962853	0.06958367	0.06010847	0.00484189
2	12709.11667	86.57222222	0.02543041	0.05457467	-0.04348809	0.0029784	14236.06433	93.38596491	0.0370483	0.05593897	-0.15470555	0.00312917	3912.073684	45.17894737	0.10016236	0.07283343	0.69060612	0.00530471	12901.01754	89.20467836	0.01159562	0.0560916	-0.0435213	0.00314627	18704.43056	75.79166667	0.59267931	0.52086934	-0.14980607	0.27130487	19870.51471	80.50490196	0.53110663	0.45276183	-0.1665255	0.20499327	6436.60181	26.51131222	0.62565898	0.4919345	0.60684223	0.24199955	19883.08824	80.52941176	0.54453797	0.46689729	-0.16723612	0.21799308
2	6704.216667	63.47222222	0.02375413	0.05400617	0.43112793	0.00291667	11878.66082	87.66666667	0.01882653	0.05470259	0.00364574	0.00299237	4440.268421	50.12105263	0.07134841	0.05954583	0.62012334	0.00354571	5360.526316	59.14619883	0.0320403	0.0568486	0.5505411	0.00323176	41831.18519	174.6111111	0.11334105	0.10242892	-0.45875617	0.01049168	35610.06863	150.0294118	0.12723171	0.09177277	-0.23914688	0.00842224	18166.47964	78.65158371	0.20143728	0.09995802	0.36817553	0.00999161	33917.62745	142.754902	0.11774266	0.09543099	-0.17861228	0.00910707
2	6695.044444	63.32222222	0.02412266	0.05429117	-0.02536612	0.00294753	8135.017544	70.60818713	0.02484887	0.05563245	-0.29080131	0.00309497	2260.947368	34.35789474	0.04627693	0.05367389	0.62378616	0.00288089	4597.608187	52.55555556	0.04392951	0.05593897	0.26910563	0.00312917	28208.23611	138.8472222	0.03559063	0.06000686	-0.27962909	0.00360082	18781.73039	101.5637255	0.03666753	0.05902742	0.13354941	0.00348424	22777.21267	112.8325792	0.04140783	0.05951559	-0.05120935	0.00354211	17713.26961	97.54411765	0.03251876	0.05861893	0.18286544	0.00343618
2	11073.37778	79.95555556	0.03423498	0.05499719	0.16035401	0.00302469	14372.38596	93.89473684	0.02699449	0.05729801	-0.09651055	0.00328306	7136.063158	64.64210526	0.05044194	0.06046908	0.45066618	0.00365651	13462.32749	92.31578947	0.0188633	0.05563245	-0.02535834	0.00309497	30166.16667	140.1111111	0.0720904	0.06588078	-0.23844041	0.00434028	27642.85294	130.1176471	0.0698957	0.06783506	-0.13631108	0.0046016	14927.9276	69.60180995	0.16955001	0.0747634	0.37912066	0.00558957	28418.09804	132.9509804	0.05505546	0.06558377	-0.16771276	0.00430123
2	8188.905556	72.81666667	0.01063304	0.05343162	0.19831634	0.00285494	10054.12281	83.45614035	0.00516928	0.05438911	0.01145148	0.00295818	3799.689474	47.33157895	0.02860345	0.05170232	0.61631785	0.00267313	9163.134503	78.70175439	0.01377848	0.05423169	0.09742909	0.00294108	23815	97.81481481	0.44650125	0.38592899	-0.20187651	0.14894119	20187.16667	83.6372549	0.41952979	0.33618661	-0.00347603	0.11302143	13962.1086	57.43891403	0.46064109	0.35196814	0.30158659	0.12388157	21409.98039	88.49019608	0.40281987	0.3192302	-0.0642604	0.10190792
2	6373.761111	61.70555556	0.01299502	0.05270463	0.25009014	0.00277778	9171.871345	78.09356725	0.01644207	0.05423169	-0.07347821	0.00294108	4426.047368	53.19473684	0.03248873	0.0521026	0.48988078	0.00271468	7159.48538	69.56725146	0.00764962	0.05407381	0.15896397	0.00292398	33737.76852	136.2222222	0.19002882	0.13772662	-0.19130852	0.01896862	33477.27451	135.0588235	0.1719129	0.12264702	-0.16635759	0.01504229	19512.92308	79.12217195	0.28450127	0.14179583	0.31469829	0.02010606	32250.29902	130.3872549	0.15426464	0.1171866	-0.12364417	0.0137327
2	8450.127778	74.69444444	0.01555244	0.05343162	0.09733637	0.00285494	10529.75439	83.30994152	0.01308053	0.05454608	-0.12392799	0.00297527	2168.342105	36.03684211	0.06125948	0.057775	0.76574354	0.00333795	6368.011696	64.11695906	0.0163081	0.05501429	0.31763747	0.00302657	41259.375	171.8657407	0.11923176	0.1067328	-0.41080813	0.01139189	34391.62745	144.4509804	0.10840544	0.09486276	-0.17485156	0.00899894	19198.63801	81.09954751	0.20006046	0.11370889	0.34970409	0.01292971	36230.51471	151.4558824	0.09617153	0.09131341	-0.23485342	0.00833814
2	9335.322222	75.95555556	0.03503424	0.05944704	-0.03163458	0.00353395	12071.80702	92.6374269	0.00402622	0.05470259	-0.31264026	0.00299237	4086.363158	48.5	0.06439434	0.07021928	0.5641029	0.00493075	9669.315789	80.95321637	0.02020037	0.05593897	-0.05200174	0.00312917	34682.86574	140.2546296	0.32319019	0.28675688	-0.3702614	0.08222951	17319.10294	70.9754902	0.3420858	0.2500961	0.32474478	0.06254806	29515.28959	119.841629	0.33491522	0.28601795	-0.14928216	0.08180627	18554.71569	75.80392157	0.35112062	0.25179574	0.26901671	0.0634011
2	9207.355556	74.11111111	0.03238314	0.05719795	0.07437288	0.0032716	10300.46199	81.39766082	0.0158357	0.05454608	-0.01697367	0.00297527	4060.689474	48.77368421	0.06132262	0.05801423	0.60145456	0.00336565	11267.96491	85.94152047	0.01651883	0.05423169	-0.11579347	0.00294108	38087.11111	162.1759259	0.08429422	0.07089534	-0.33362952	0.00502615	36631.11275	156.3088235	0.06981323	0.06845216	-0.28733701	0.0046857	18128.58824	78.74208145	0.17294059	0.08300424	0.36343034	0.0068897	36094.68627	154.4607843	0.06861007	0.06966995	-0.26875765	0.0048539
2	12707.97778	87.67777778	0.02666786	0.05299662	-0.09525308	0.00280864	14030.42105	95.26315789	0.0303437	0.05501429	-0.21015637	0.00302657	3877.757895	44.34736842	0.0636506	0.05545081	0.66327371	0.00307479	13744.32749	95.91812865	0.002811	0.05438911	-0.1792381	0.00295818	34054.41204	137.5138889	0.26795605	0.20238419	-0.24764619	0.04095936	30971.57353	125.2205882	0.26953213	0.19130212	-0.13185212	0.0365965	22655.39819	91.84162896	0.32439322	0.20063167	0.16424989	0.04025307	26682.7402	108.377451	0.26774893	0.19665968	0.0250513	0.03867503
2	15467.97778	94.96666667	0.02712528	0.0567918	-0.03538689	0.00322531	17954.42105	104.5847953	0.02358005	0.0633903	-0.21437585	0.00401833	3629.573684	45.31052632	0.08967521	0.06992279	0.74844971	0.0048892	13711.66667	91.52631579	0.01906873	0.05669801	0.07363884	0.00321466	45922.88426	189.5787037	0.08436606	0.08574194	-0.54275315	0.00735168	34713.31863	144.6813726	0.06997018	0.07179323	-0.16846382	0.00515427	26186.57466	109.0452489	0.12866398	0.07652278	0.12065627	0.00585574	30711.18627	128.7647059	0.09483847	0.07530535	-0.03292185	0.0056709
2	13377.68889	92.52222222	0.02333394	0.05414886	-0.07751349	0.0029321	17196.49708	110.005848	0.01245224	0.05639562	-0.38668065	0.00318047	4528.563158	52.64736842	0.05756002	0.06359498	0.63127023	0.00404432	11567.69591	88.77192982	0.01901952	0.05593897	0.06550629	0.00312917	45372.44444	191.6203704	0.06246853	0.07801991	-0.58810095	0.00608711	31214.30882	133.4754902	0.06048268	0.06774645	-0.09269518	0.00458958	25934.33484	112.0633484	0.07458345	0.06596099	0.09368603	0.00435085	30738.80392	131.5392157	0.05198721	0.0663125	-0.07534388	0.00439735
2	10571.97222	81.05	0.02892718	0.05499719	0.27154243	0.00302469	9008.631579	75.32163743	0.04400734	0.0603502	0.3868739	0.00364215	2910.736842	37.98947368	0.08160679	0.06282809	0.80277376	0.00394737	12703.64327	90.73099415	0.02920511	0.05639562	0.13242032	0.00318047	26362.36574	105.2361111	0.44824666	0.39123795	-0.16164249	0.15306713	23362.86275	93.2745098	0.44336858	0.37881724	-0.02521331	0.1435025	16141.88235	64.53393665	0.56036026	0.38747936	0.30631732	0.15014025	22406.98529	89.5245098	0.45566924	0.36592735	0.00948639	0.13390283
2	9406.188889	73.6	0.03791766	0.05443311	0.20354331	0.00296296	12672.43275	89.75438596	0.01045356	0.05547856	-0.06234922	0.00307787	4046.331579	49.67894737	0.07057748	0.0695255	0.6559928	0.0048338	8218.45614	67.60233918	0.04182815	0.05920601	0.30839	0.00350535	15596.77315	62.52314815	0.71911062	0.70636376	-0.05414656	0.49894976	12990.06373	52.09313725	0.72075325	0.69883464	0.11161622	0.48836986	6821.502262	27.60180995	0.79943243	0.73920644	0.51507976	0.54642616	14269.89706	57.07352941	0.71407456	0.69943612	0.02421011	0.48921088
2	7895	72.16666667	0.02976288	0.05343162	0.29356192	0.00285494	12473.35673	92.26900585	0.02507457	0.05501429	-0.12584967	0.00302657	3813.147368	49.06315789	0.04353703	0.05705127	0.64509776	0.00325485	6358.888889	64.9005848	0.02217309	0.05624381	0.42960064	0.00316337	40887.18056	174.5046296	0.07352785	0.08038776	-0.47322529	0.00646219	34952.7549	150.3333333	0.0751994	0.07594085	-0.26096557	0.00576701	18680.57466	83.86877828	0.1580988	0.07571584	0.32969154	0.00573289	34126.66176	147.0441177	0.08417982	0.07750681	-0.23133227	0.0060073
2	11022.85	79.26111111	0.05280379	0.05996398	0.07510364	0.00359568	11081.64327	82.85964912	0.04033878	0.0568486	0.06351168	0.00323176	4002.331579	46.38421053	0.08014198	0.0671955	0.65278937	0.00451524	14246.23977	96.05263158	0.01177624	0.05485866	-0.20457612	0.00300947	39056.90741	163.037037	0.17075832	0.13269362	-0.38033472	0.0176076	35618.5049	149.6421569	0.12621291	0.10762009	-0.25628975	0.01158208	18157.87783	76.23076923	0.18675545	0.11235031	0.35966533	0.01262259	33552.45098	141.5294118	0.12839344	0.10502101	-0.18008064	0.01102941
2	10207.9	78.32222222	0.0197186	0.05371967	0.206539	0.0028858	13781.59064	95.01754386	0.02247072	0.05547856	-0.08090619	0.00307787	3425.994737	42.7	0.09127882	0.06573682	0.73037092	0.00432133	8764.181287	71.98245614	0.02104377	0.05485866	0.3140884	0.00300947	44675.53704	181.4259259	0.11374736	0.09572256	-0.48602539	0.00916281	31777.29412	130.1862745	0.1371739	0.08884593	-0.05541049	0.0078936	25003.95475	101.5656109	0.2166357	0.09480691	0.16925809	0.00898835	37225.37745	151.6813726	0.12246041	0.09441843	-0.23673304	0.00891484
2	11265.52778	85.40555556	0.02439332	0.05371967	0.02754776	0.0028858	14712.84795	100.8245614	0.01728729	0.05501429	-0.29600667	0.00302657	3700.536842	48.16842105	0.04379163	0.05557556	0.66308212	0.00308864	9505.912281	77.70175439	0.02423047	0.05547856	0.16268224	0.00307787	17663.77315	71.33796296	0.64703627	0.59287284	-0.02803998	0.3514982	17657.96078	71.41176471	0.57112135	0.5169303	-0.00566894	0.26721694	10381.90045	41.99095023	0.620452	0.52651293	0.41029395	0.27721586	17652.98529	71.3872549	0.57513125	0.52038187	-0.00536189	0.27079729
2	6843.216667	63.83888889	0.00981995	0.05270463	0.20447132	0.00277778	8485.619883	74.64912281	0.01459656	0.05485866	-0.00805402	0.00300947	3377.294737	46.49473684	0.03081973	0.05196952	0.59724826	0.00270083	7299	68.75438596	0.02682358	0.05485866	0.12208437	0.00300947	16731.73611	65.99537037	0.67639291	0.62957857	-0.110536	0.39636917	15833.32843	62.45588235	0.6811745	0.61778321	-0.06353203	0.38165609	9385.864253	37.09502262	0.75158594	0.63230336	0.32492167	0.39980754	15228.21569	60.08823529	0.66421932	0.60553602	-0.02290881	0.36667388
2	13165.13333	85.95555556	0.04420879	0.0617392	-0.0709249	0.00381173	13763.15205	90.4619883	0.04508138	0.06616204	-0.13385701	0.00437742	2359.257895	34.87894737	0.15303182	0.09647528	0.80041603	0.00930748	13528.90643	88.53216374	0.04189634	0.06298438	-0.11538165	0.00396703	3607.884259	14.25462963	0.89583419	0.85066216	-0.0276691	0.72362611	3825.107843	15.10784314	0.88725581	0.83784821	-0.03075288	0.70198962	2353.882353	9.26696833	0.94570191	0.87527033	0.31439168	0.76609816	3820.102941	15.08333333	0.89460875	0.85132679	-0.02938503	0.7247573
2	9561.288889	77.96666667	0.04991037	0.06871843	0.11452408	0.00472222	11487.42105	86.60233918	0.04762031	0.06161201	-0.05216286	0.00379604	2511.505263	34.68421053	0.10700845	0.08908585	0.77299498	0.00793629	9233.169591	76.79532164	0.05671174	0.07150304	0.153267	0.00511268	34223.92593	148.0185185	0.15559025	0.13850255	-0.24439653	0.01918296	29453.01471	128.2303922	0.14041293	0.11896727	-0.06898359	0.01415321	19092.46606	84.62895928	0.17799852	0.12128892	0.305747	0.014711	29567.62745	128.5490196	0.13907002	0.10900665	-0.07269956	0.01188245
2	7890.35	70.32777778	0.02688758	0.05400617	0.15827488	0.00291667	8570.263158	72.69590643	0.02119056	0.0569988	0.07302099	0.00324886	2801.778947	41.14736842	0.0571303	0.05582422	0.69288179	0.00311634	8308.80117	73.65497076	0.01484712	0.05516948	0.1003962	0.00304367	31097.95833	137.8935185	0.14934885	0.10562254	-0.18424665	0.01115612	27735.36765	124.4460784	0.1264499	0.09320173	-0.05127312	0.00868656	22253.42534	97.04524887	0.15826585	0.09918692	0.16528419	0.00983805	26675.28922	120.4460784	0.13307575	0.09895406	-0.0134813	0.00979191
2	9555.683333	75.16111111	0.02882916	0.05371967	0.06584731	0.0028858	10223.09357	79.21052632	0.00800536	0.05407381	0.00782168	0.00292398	2317.521053	33.47894737	0.07298286	0.05594814	0.77307969	0.00313019	9735.549708	77.04678363	0.00597019	0.05438911	0.05283954	0.00295818	36532.12963	148.25	0.26658099	0.21225728	-0.32729749	0.04505316	36131.38235	146.5098039	0.22775499	0.19407679	-0.32791672	0.0376658	13325.35747	54.50678733	0.42414616	0.22950144	0.52612493	0.05267091	34579.13235	140.2892157	0.25110408	0.20005166	-0.26589391	0.04002067
2	5635.405556	56.91666667	0.04579125	0.05665577	0.25282445	0.00320988	7916.590643	68.98830409	0.02611035	0.05578592	-0.05668436	0.00311207	4261.147368	47.67368421	0.03474086	0.05380276	0.43469268	0.00289474	7307.573099	68.49707602	0.03513172	0.0560916	0.01862535	0.00314627	21249.5	84.31481481	0.60463486	0.5785648	-0.18869527	0.33473723	21286.60294	84.48529412	0.5790133	0.54979593	-0.16368366	0.30227557	7048.271493	27.9638009	0.76470756	0.60532942	0.58907396	0.3664237	21916.64706	86.95098039	0.57509188	0.55477767	-0.19809864	0.30777826
2	12306.18333	88.48333333	0.02377022	0.05400617	0.06273026	0.00291667	15860.29825	103.0233918	0.01591349	0.05654702	-0.2007723	0.00319757	5159.157895	52.38947368	0.07060167	0.06126551	0.61145572	0.00375346	11508.51462	83.05263158	0.03448558	0.05833315	0.1313173	0.00340276	9005.416667	35.44444444	0.8217614	0.7875611	-0.07264218	0.62025249	8583.882353	33.79411765	0.82353145	0.7799434	-0.00071401	0.60831171	5291.579186	20.7918552	0.90271619	0.81804774	0.39354215	0.6692021	8902.632353	35.04411765	0.81862957	0.78021293	-0.07213096	0.60873222
2	9231.338889	73.97222222	0.04239554	0.05826716	0.26630376	0.00339506	10806.33333	83.05847953	0.03317487	0.06091423	0.14051014	0.00371054	3608.268421	44.74210526	0.11281926	0.09047428	0.70599849	0.0081856	10375.67251	82.42105263	0.03443262	0.06133385	0.16812342	0.00376184	40907.30093	176.0509259	0.05861994	0.06555464	-0.47964864	0.00429741	34502.54902	149.7058824	0.06120995	0.06258405	-0.2487829	0.00391676	18930.52941	83.11764706	0.10572223	0.06446971	0.31336181	0.00415634	31674.86765	138.75	0.05879119	0.06287135	-0.14522854	0.00395281
2	9394.011111	76.4	0.01465721	0.05371967	0.10973266	0.0028858	9883.538012	80.48538012	0.00547835	0.05438911	0.04505386	0.00295818	4220.852632	49.48421053	0.03504074	0.05570003	0.58036715	0.00310249	11409.35088	89.10526316	0.0128123	0.05454608	-0.10888737	0.00297527	38445.28704	160.1759259	0.10545952	0.08236318	-0.3177283	0.00678369	30799.54412	129.2107843	0.1024411	0.07781622	-0.05876512	0.00605536	27711.71946	116.3167421	0.09202456	0.08011734	0.04740895	0.00641879	27667.54412	116.6911765	0.11041473	0.08390805	0.05112944	0.00704056
2	10748.46667	82.9	0.03936121	0.05853141	-0.01762159	0.00342593	11747.63158	87.31578947	0.03058559	0.05593897	-0.09254773	0.00312917	3680.242105	44.76842105	0.05946072	0.05872609	0.66214743	0.00344875	12167.02924	88.9005848	0.02078827	0.0571486	-0.11731852	0.00326596	34529.73148	141.6018519	0.20435536	0.14363048	-0.23250727	0.02062972	33887.73039	138.6715686	0.18987392	0.13686043	-0.19842734	0.01873078	14930.50679	61.13122172	0.32749829	0.14928698	0.4727206	0.0222866	34209.38235	139.9901961	0.16764987	0.11962191	-0.20630794	0.0143094
2	13696.37222	93.93888889	0.01984166	0.05357584	-0.01576029	0.00287037	17223.09942	108.8304094	0.02259214	0.0560916	-0.28026958	0.00314627	4280.789474	47.76842105	0.05925202	0.06000923	0.67223532	0.00360111	10637.35673	79.85964912	0.04886966	0.05774391	0.20448234	0.00333436	26631.02315	105.6342593	0.47820004	0.41958852	-0.2368785	0.17605453	26369.54902	104.6764706	0.42558919	0.3664687	-0.21420594	0.13429931	12862.26697	51.14479638	0.58540469	0.42048593	0.39216147	0.17680842	27328.19118	108.4068628	0.42410875	0.36596018	-0.24800203	0.13392686
2	8826.722222	75.81111111	0.01559204	0.05414886	-0.07286998	0.0029321	10289.52632	82.8245614	0.01390286	0.05423169	-0.23979819	0.00294108	2104.615789	32.81578947	0.06681374	0.05977798	0.74268389	0.00357341	8319.432749	73.51461988	0.03181934	0.05454608	-0.00101037	0.00297527	12702.21296	50.50925926	0.71595069	0.64435896	-0.05934253	0.41519847	10956.31373	43.67647059	0.71539438	0.64325045	0.05636606	0.41377115	8761.122172	34.82352941	0.73305165	0.64100257	0.26848983	0.4108843	12545.11765	49.91176471	0.68536031	0.61127274	-0.05739872	0.37365436
2	15484.08889	89.62222222	0.11250261	0.1	-0.07573478	0.01	16084.76023	92.16374269	0.1158468	0.10940519	-0.10266571	0.01196949	2091.989474	28.10526316	0.28197545	0.20401103	0.85676845	0.0416205	15550.75439	90.25146199	0.09794985	0.0916283	-0.06592702	0.00839575	38001.37963	162.7962963	0.05823749	0.06347828	-0.36715448	0.00402949	31849.37745	137.0735294	0.06212598	0.0654921	-0.15304552	0.00428922	22224.8914	96.6561086	0.13889051	0.06877233	0.19094647	0.00472963	27881.80392	121.2941177	0.08266358	0.06325239	-0.00779705	0.00400087
2	9480.944444	68.78888889	0.07725208	0.07827224	0.05373495	0.00612654	9765.467836	71.03508772	0.07463702	0.07624798	0.00300101	0.00581375	1245.421053	23.15789474	0.19164316	0.13241838	0.86438231	0.01753463	9349.046784	67.23391813	0.08584124	0.07725055	0.03873619	0.00596765	41989.05093	171.625	0.10424897	0.10541942	-0.41470737	0.01111325	34389.05392	141.495098	0.11207343	0.08904854	-0.16060032	0.00792964	21541.66968	89.5158371	0.16953422	0.08981644	0.2771733	0.00806699	36865.52941	151.4705882	0.12181654	0.09473602	-0.24436077	0.00897491
2	14562.40556	91.97222222	0.09452555	0.09128709	-0.06413329	0.00833333	14686.22807	93.14035088	0.09359901	0.08742641	-0.09643563	0.00764338	2897.747368	35.62105263	0.19531185	0.138652	0.77237658	0.01922438	15560.97661	97.1871345	0.05807722	0.07545899	-0.16105194	0.00569406	40274.01389	179.3194444	0.03362672	0.06185365	-0.54418312	0.00382587	27177.9951	126.6715686	0.05066813	0.06200544	-0.05085282	0.00384468	22754.46606	102.4570136	0.05203517	0.0636708	0.1213774	0.00405397	28592.90196	132.2156863	0.05187406	0.06102892	-0.1054298	0.00372453
2	12708.09444	86.83888889	0.03805648	0.05597067	0.0671407	0.00313272	15878.70175	103.7192983	0.02366802	0.05906143	-0.15355085	0.00348825	4125.873684	45.8	0.08962376	0.07119868	0.70379831	0.00506925	12534.59649	88.3625731	0.04657811	0.05978084	0.08934006	0.00357375	42468.59259	180.6388889	0.07254676	0.07719135	-0.5071361	0.0059585	32339.21078	140.1715686	0.08988564	0.0694108	-0.15463017	0.00481786	22860.76018	99.87330317	0.08816626	0.07075337	0.18535549	0.00500604	31920.81373	138.5784314	0.07941906	0.06703331	-0.13854465	0.00449346
2	7468.4	69.21111111	0.04188708	0.05970607	0.42268605	0.00356481	10411.67251	83.59064327	0.03343763	0.0581864	0.18606434	0.00338566	2784.657895	37.20526316	0.11137401	0.09289138	0.77593599	0.00862881	6369.766082	63.48538012	0.04870338	0.06311998	0.50797092	0.00398413	35247.97685	159.6805556	0.05927975	0.06732889	-0.37232711	0.00453318	29395.36275	136.0980392	0.05935002	0.06306216	-0.15550927	0.00397684	15051.04072	73.4479638	0.09542482	0.06350981	0.40791141	0.0040335	29872.44608	138.2990196	0.05491605	0.06171411	-0.17419506	0.00380863
2	9249.772222	71.67222222	0.04226035	0.05555556	0.37321846	0.00308642	12069.33333	83.90643275	0.03213166	0.0569988	0.18038726	0.00324886	2585.052632	35.56842105	0.14305959	0.07912261	0.82619371	0.00626039	6249.28655	59.67251462	0.05182833	0.05744703	0.57784396	0.00330016	39060.53241	171.2268519	0.05384151	0.06271397	-0.44444432	0.00393304	30175.62255	134.9754902	0.04454698	0.06171411	-0.12472482	0.00380863	24469.9457	109.1040724	0.05414528	0.06121154	0.0902889	0.00374685	29846.83824	134.3480392	0.04856433	0.0607329	-0.11416195	0.00368849
2	7691.25	64.47222222	0.05203268	0.06073114	0.39307709	0.00368827	8033.783626	65.86549708	0.07148195	0.06603269	0.37707923	0.00436032	1151	20.07368421	0.17535878	0.08288429	0.91386523	0.00686981	7424.736842	63.06432749	0.05980372	0.06077371	0.41928969	0.00369344	28282.01389	143.5601852	0.0131856	0.05698395	-0.32889461	0.00324717	20099.42647	108.5147059	0.01207607	0.057585	0.04772406	0.00331603	17726.66516	91.77828054	0.03346201	0.05985863	0.16198396	0.00358306	21381.09314	114.2794118	0.02872692	0.06003651	-0.01353776	0.00360438
2	4781.344444	49.72222222	0.02964061	0.05429117	0.28640081	0.00294753	4142.672515	47.97076023	0.02357477	0.05485866	0.37274687	0.00300947	667.1157895	18.45263158	0.08533018	0.05469634	0.89675121	0.00299169	5872.74269	54.00584795	0.02170012	0.05501429	0.11771492	0.00302657	42373.74074	171.3518519	0.17357135	0.1480396	-0.43527651	0.02191572	34689.26471	141.0392157	0.1732309	0.13070874	-0.18301929	0.01708478	23123.61538	93.78733032	0.23964226	0.14190409	0.21312746	0.02013677	35299.37255	143.4411765	0.16105507	0.13015606	-0.20400178	0.0169406
2	6117.383333	59.05	0.06985249	0.07432827	0.2935249	0.00552469	6866.350877	66.29239766	0.05005921	0.07339123	0.19342564	0.00538627	2987.8	40.30526316	0.0897601	0.0912365	0.63010722	0.0083241	7981.812866	69.74269006	0.04911335	0.06352503	0.05963521	0.00403543	41488.78704	176.2962963	0.08143069	0.07429077	-0.47307688	0.00551912	29401.35294	126.5294118	0.08028309	0.06871493	-0.04588586	0.00472174	26141	113.9683258	0.07427732	0.07197273	0.06399696	0.00518007	29494.58824	126.7254902	0.07531968	0.06975612	-0.0505106	0.00486592
2	7286.05	67.32777778	0.02118894	0.05314202	0.11436583	0.00282407	8918.830409	78.51461988	0.02477828	0.05485866	-0.07166154	0.00300947	3736.257895	46.48947368	0.03758876	0.05705127	0.54789273	0.00325485	8353.245614	73.01169591	0.0234957	0.05501429	-0.0001683	0.00302657	42543.92593	180.7407407	0.04430253	0.06522686	-0.53623881	0.00425454	30691.63725	131.5196078	0.06157766	0.06640303	-0.11146492	0.00440936	23722.181	102.8325792	0.11283766	0.06611601	0.14143697	0.00437133	28958.12255	124.5441177	0.07924387	0.06801195	-0.04700865	0.00462562
2	11831.33889	85.11666667	0.03341326	0.05527708	0.0942598	0.00305556	14900.48538	101.4093567	0.00169676	0.05593897	-0.11761575	0.00312917	4789.942105	49.79473684	0.08320358	0.06831976	0.63868767	0.00466759	14300.78363	96.87719298	0.02299656	0.0571486	-0.06874193	0.00326596	41702.95833	180.0972222	0.05364511	0.06514466	-0.50388474	0.00424383	32389.91667	141.122549	0.04979195	0.06239177	-0.16942293	0.00389273	21676.40271	96.80090498	0.06058806	0.06478652	0.21304945	0.00419729	34231.36765	148.1813726	0.05334185	0.06210225	-0.23503946	0.00385669
2	11996.58333	87.63888889	0.03997508	0.05733269	0.12396162	0.00328704	14285.62573	99.4619883	0.00948782	0.05729801	-0.05944671	0.00328306	4001.663158	43.15789474	0.12744573	0.10286748	0.70770035	0.01058172	13425.77193	93.58479532	0.03328421	0.06006619	-0.00535476	0.00360795	38720.03704	173.6666667	0.03836034	0.06133167	-0.50997784	0.00376157	25950.54902	120.9411765	0.05712842	0.0607329	-0.01291519	0.00368849	20081.10407	94.09954751	0.06006985	0.06588335	0.21764911	0.00434062	28216.26471	130.0784314	0.03771281	0.0607329	-0.10184299	0.00368849
2	7580.683333	68.71666667	0.0454647	0.05773503	0.17265121	0.00333333	10349.73099	83.49707602	0.00457535	0.05470259	-0.11977379	0.00299237	4736.857895	50.3	0.02687935	0.05170232	0.48323885	0.00267313	9498.140351	78.33918129	0.01159574	0.05485866	-0.02115228	0.00300947	41906.75926	174.7222222	0.10999153	0.09241882	-0.46144248	0.00854124	36935.78922	154.1127451	0.10630779	0.08748318	-0.28978732	0.00765331	19960.8009	84.01357466	0.15526044	0.08924472	0.31297282	0.00796462	33933.0098	142.3333333	0.13231011	0.09549392	-0.18743487	0.00911909
2	10018.27778	75.94444444	0.01130289	0.05299662	-0.1848005	0.00280864	9469.046784	75.3625731	0.02476064	0.05470259	-0.13081059	0.00299237	2193.036842	36.42631579	0.02901918	0.05223535	0.72967125	0.00272853	10205.7076	76.22222222	0.03670939	0.05485866	-0.2207559	0.00300947	38797.90278	166.6805556	0.08248225	0.07614298	-0.3939225	0.00579775	31537.18137	136.4558824	0.09940024	0.07434192	-0.13453627	0.00552672	23488.78733	101.3574661	0.11694473	0.073868	0.16239824	0.00545648	31666.31863	136.995098	0.08889179	0.07162568	-0.13770349	0.00513024
2	5611.444444	56.33333333	0.03626162	0.05386311	0.10701964	0.00290123	6927.725146	63.67836257	0.01875553	0.05470259	-0.12560918	0.00299237	2720.326316	35.06315789	0.07067894	0.05570003	0.54063897	0.00310249	5876.929825	60.16959064	0.01091518	0.05532423	0.0469544	0.00306077	35372.85185	160.8425926	0.03159533	0.05955871	-0.37883651	0.00354724	31160.17647	143.3431373	0.02958425	0.06013649	-0.22440392	0.0036164	17889.1086	86.18552036	0.07199626	0.0612951	0.29609625	0.00375709	31094.60784	143.1470588	0.0422165	0.05882353	-0.22088309	0.00346021
2	11837.15	78.99444444	0.0569813	0.06161409	0.05183607	0.0037963	13348.19883	87.53216374	0.03375496	0.0633903	-0.04601682	0.00401833	2356	31.75789474	0.12824037	0.07636115	0.81115515	0.00583102	12078.4152	80.95321637	0.05301281	0.06077371	0.05438145	0.00369344	35338.85185	158.7037037	0.04073803	0.06027415	-0.34511088	0.00363297	29914.63235	136.1127451	0.02727623	0.05983606	-0.13389056	0.00358035	18541.69231	83.1040724	0.08283501	0.06439027	0.29829718	0.00414611	31683.89706	142.9558824	0.04642176	0.06132351	-0.2012061	0.00376057
2	6890.733333	61.7	0.01573183	0.05328702	0.2771166	0.00283951	6821.157895	61.71929825	0.04045372	0.05563245	0.28242249	0.00309497	1823.484211	33.11578947	0.05396226	0.05302485	0.80911569	0.00281163	8137.233918	68.8128655	0.03595644	0.05501429	0.14322679	0.00302657	41529.46296	177.9537037	0.07254418	0.07465053	-0.48396376	0.0055727	31392.87255	136.245098	0.08754326	0.06801195	-0.1255732	0.00462562	21042.01357	93.96832579	0.1469783	0.06892102	0.2482461	0.00475011	32432.88235	139.9509804	0.06611721	0.06604016	-0.16255321	0.0043613
2	8486.238889	74.86111111	0.01507652	0.05429117	0.37137979	0.00294753	10339.91813	83.50877193	0.02075108	0.05624381	0.23583692	0.00316337	1164.463158	23.66315789	0.11243591	0.06791309	0.91035761	0.00461219	7330.28655	67.07017544	0.02139048	0.05654702	0.45809113	0.00319757	35054.62963	156.5462963	0.068546	0.06692978	-0.37593773	0.0044796	26434.32353	121.1372549	0.05511196	0.07044171	-0.04610489	0.00496203	22555.69683	103.5339367	0.06893487	0.06839917	0.11246225	0.00467845	26778.37255	121.6764706	0.07957832	0.0663125	-0.05747072	0.00439735
2	4275.316667	47.23888889	0.02491532	0.05485672	0.64545546	0.00300926	7457.836257	63.39181287	0.02672918	0.05470259	0.38053907	0.00299237	2767.4	36.31578947	0.03891807	0.05302485	0.7636086	0.00281163	3848.578947	44.74269006	0.02387494	0.05516948	0.67927907	0.00304367	19574.48148	77.5462963	0.60517906	0.55311966	-0.17259693	0.30594136	19186.9951	76.06372549	0.57820979	0.51091038	-0.13969597	0.26102941	10574.51584	41.85520362	0.68688034	0.53197739	0.35428396	0.28299994	17603.11275	69.83823529	0.59850708	0.51861262	-0.05952248	0.26895905
2	6667.594444	61.36111111	0.03824088	0.05429117	0.06584895	0.00294753	6873.076023	62.22222222	0.0106435	0.05470259	0.05294723	0.00299237	1185.589474	26.25263158	0.0635181	0.05354471	0.83070649	0.00286704	6766.111111	63.67836257	0.01992649	0.05532423	0.06958383	0.00306077	39192.5463	158.7592593	0.20660042	0.16611921	-0.35890123	0.02759559	31999.15686	130.1078431	0.17500726	0.13433519	-0.10516179	0.01804594	25438.07692	103.4253394	0.25045707	0.15227438	0.1128177	0.02318749	30944.68137	125.8676471	0.2217161	0.13851834	-0.07137378	0.01918733
2	4833.316667	47.83888889	0.04396627	0.05499719	0.14741649	0.00302469	5416.695906	50.33333333	0.05400798	0.0568486	0.03654343	0.00323176	768.7052632	18.84210526	0.11342748	0.06137844	0.86939864	0.00376731	4263.94152	46.40935673	0.04749494	0.05593897	0.23728261	0.00312917	37706.78704	167.0925926	0.04155956	0.06159322	-0.41984742	0.00379372	30439.48039	136.9215686	0.0481989	0.06102892	-0.14196456	0.00372453	23352.55656	104.8914027	0.07616145	0.06310555	0.12529011	0.00398231	30949.23529	138.6764706	0.06688669	0.06093041	-0.16011623	0.00371251
2	2659.416667	35.33888889	0.05184545	0.05400617	0.10315347	0.00291667	2828.935673	39.33333333	0.02914908	0.05563245	0.04625306	0.00309497	1124.615789	23.76315789	0.08620357	0.05393132	0.61716953	0.00290859	3268.994152	40.79532164	0.02867511	0.05516948	-0.10528982	0.00304367	42836.875	177.7361111	0.11394697	0.09459637	-0.44359183	0.00894847	37088.2402	154.8480392	0.07302803	0.07570316	-0.25084208	0.00573097	19462.28507	81.38914027	0.11627287	0.07928242	0.3393165	0.0062857	35828.4902	149.6862745	0.08886212	0.07827804	-0.20813475	0.00612745
2	3731.477778	46.4	0.02686013	0.05328702	0.25265575	0.00283951	4697.02924	54.07017544	0.017355	0.05485866	0.05188219	0.00300947	2360.415789	36.18421053	0.04461171	0.05263158	0.5070024	0.00277008	4412.087719	51.86549708	0.01499911	0.05423169	0.11338614	0.00294108	37242.30556	168.962963	0.01827303	0.06364688	-0.45692736	0.00405093	31810.5098	146.9313726	0.02345963	0.06258405	-0.25119715	0.00391676	16369.45249	75.36199095	0.09122537	0.0636708	0.35783247	0.00405397	31645.68627	145.8431373	0.02789469	0.06013649	-0.24398491	0.0036164
2	5858.011111	60.78888889	0.02260899	0.05371967	0.0329861	0.0028858	5444.473684	57.26900585	0.02118827	0.05516948	0.0970353	0.00304367	1183.763158	25.87894737	0.09004625	0.07806525	0.80809005	0.00609418	6278.912281	62.88888889	0.01333059	0.05516948	-0.04041644	0.00304367	44374.21759	181.4675926	0.09634039	0.09391418	-0.47814874	0.00881987	33295.62745	137.5588235	0.09783068	0.08483367	-0.11337959	0.00719675	26239.39367	108.0452489	0.15190775	0.0826334	0.12692151	0.00682828	33345.51961	137.6470588	0.10627277	0.08128982	-0.11504794	0.00660804
2	7608.855556	66.27777778	0.01491042	0.05270463	0.25660161	0.00277778	9212.964912	75	0.01661343	0.05532423	0.09999024	0.00306077	3811.021053	43.06315789	0.0482628	0.05582422	0.63754083	0.00311634	9076.988304	73.56140351	0.01162399	0.05454608	0.10810715	0.00297527	6011.490741	23.67592593	0.86574217	0.82794037	-0.04733766	0.68548525	6370.107843	25.08823529	0.85294269	0.80934327	-0.05118923	0.65503652	4119.303167	16.22624434	0.90045346	0.84008275	0.2665242	0.70573903	6365.107843	25.06862745	0.85784465	0.81811361	-0.05036413	0.66930988
2	7523.972222	63.85	0.03378586	0.05400617	0.0502964	0.00291667	7119.005848	63.36842105	0.02367775	0.05516948	0.11632779	0.00304367	767.9157895	19.87368421	0.10418959	0.07359017	0.90314957	0.00541551	8674.959064	70.31578947	0.01799752	0.05578592	-0.07988797	0.00311207	10195.41667	40.12037037	0.81250243	0.78750667	-0.08181002	0.62016675	10481.38725	41.24019608	0.80637505	0.78005892	-0.08475632	0.60849193	4119.303167	16.22624434	0.90045346	0.78392931	0.61496129	0.61454516	10165.13725	40	0.80882595	0.78004352	-0.08201483	0.6084679
2	5104.288889	52.9	0.03985182	0.05429117	0.33583041	0.00294753	5218.959064	55.87134503	0.02718958	0.05454608	0.31776617	0.00297527	1509.905263	27.6	0.03420951	0.05236776	0.79389681	0.00274238	5558.374269	56.03508772	0.0279528	0.05470259	0.27470649	0.00299237	17707.27778	70.31481481	0.64804357	0.59653995	-0.15226412	0.35585991	17822.03922	70.79411765	0.62862429	0.5766423	-0.12161191	0.33251634	8501.429864	33.81900452	0.70585776	0.57145398	0.48577387	0.32655965	17824.5049	70.79901961	0.62529273	0.56845839	-0.12179235	0.32314494
2	8073.622222	67.06666667	0.01389208	0.05429117	0.17049268	0.00294753	8414.304094	67.87134503	0.0270403	0.05501429	0.14965992	0.00302657	2128.694737	31.72631579	0.07630733	0.05619515	0.77795821	0.00315789	8177.444444	67.74853801	0.03350236	0.05563245	0.16757962	0.00309497	41579.14815	175.7777778	0.04746178	0.07149743	-0.511466	0.00511188	37242.62745	158.0392157	0.06832644	0.06975612	-0.35262338	0.00486592	13401.37557	59.30316742	0.11629968	0.07125799	0.51406515	0.0050777	39048.33824	165.4068628	0.04413519	0.06604016	-0.417959	0.0043613
2	12458.51667	87.08333333	0.00846361	0.05513731	-0.15334771	0.00304012	12869.4152	89.74269006	0.0149739	0.05563245	-0.18342944	0.00309497	2612.021053	35.11578947	0.06380888	0.05607178	0.75232695	0.00314404	13157.39181	90.60818713	0.01561754	0.05516948	-0.21425773	0.00304367	35445.61111	161.1203704	0.08242854	0.06398275	-0.39282056	0.00409379	29975.25	137.5833333	0.05323368	0.06053475	-0.18120496	0.00366446	22722.82805	104.9004525	0.03784412	0.06112786	0.09865128	0.00373661	25063.88235	117.9803922	0.05726634	0.0607329	0.01170951	0.00368849
2	10234.13889	79.06111111	0.01876529	0.05386311	0.00694359	0.00290123	10464.38596	81.66081871	0.00655617	0.05438911	-0.03559838	0.00295818	3269.984211	43.44736842	0.04250047	0.05380276	0.67113969	0.00289474	11581.16959	89.94152047	0.00275504	0.05532423	-0.13990798	0.00306077	42162.32407	178.9537037	0.05311532	0.06732889	-0.47673923	0.00453318	36808.01961	157.0392157	0.07472631	0.06484685	-0.29023064	0.00420511	18993.86425	82.73303167	0.11393926	0.06642497	0.33107601	0.00441228	38478.60294	163.2205882	0.0401038	0.06622184	-0.34996693	0.00438533
2	11657.98333	86.58333333	0.01865149	0.05429117	-0.09374656	0.00294753	11875.19883	89.29239766	0.00433019	0.05563245	-0.09041423	0.00309497	2649.626316	35.61578947	0.10929396	0.07824247	0.73933276	0.00612188	13854.54971	96.10526316	0.00833639	0.0569988	-0.27218185	0.00324886	10221.31944	40.15277778	0.82176168	0.8069313	-0.08424497	0.65113812	10187.57353	40.0245098	0.81862987	0.80055188	-0.08411546	0.64088331	1176.977376	4.66968326	0.95475141	0.85854885	0.8651975	0.73710612	10185.07353	40.01470588	0.82108085	0.80495958	-0.08384942	0.64795992
2	7824.838889	65.55	0.0366015	0.05414886	0.02014955	0.0029321	10027.05848	76.66081871	0.0294337	0.05563245	-0.25303597	0.00309497	4058.747368	47.31578947	0.03792149	0.05431518	0.48859651	0.00295014	9106.251462	73.57309942	0.01614272	0.05470259	-0.12641308	0.00299237	22300.55093	91.4212963	0.44955673	0.36140776	-0.09332592	0.13061557	21803.07353	89.76960784	0.43286134	0.3581955	-0.07160858	0.12830402	15657.28507	64.36199095	0.48958624	0.36306402	0.19752008	0.13181548	19758.70588	81.80392157	0.44361278	0.36219818	0.02884607	0.13118752
2	8433.094444	71.90555556	0.02522057	0.05314202	0.09019616	0.00282407	9347.48538	78.47953216	0.01540007	0.05485866	0.00838902	0.00300947	2064.668421	32.72105263	0.05162454	0.05276299	0.77491593	0.00278393	8299.54386	70.87719298	0.02492043	0.05501429	0.12016759	0.00302657	17608.85648	69.51388889	0.64954127	0.596953	-0.15370341	0.35635288	17419.40196	68.74509804	0.63039633	0.571273	-0.15344851	0.32635285	11162.64706	44.03167421	0.72534202	0.60247301	0.22087175	0.36297373	17426.91176	68.76470588	0.62696496	0.56522605	-0.1538956	0.31948049
2	8771.011111	74.84444444	0.01154375	0.05414886	0.0516679	0.0029321	9335.988304	76.7251462	0.02393161	0.05485866	-0.02425287	0.00300947	1934.594737	31.93157895	0.07988546	0.06698906	0.7962333	0.00448753	9096.602339	76.77777778	0.00545015	0.05438911	0.00601036	0.00295818	31054.3287	154.2731482	0.03444207	0.0585607	-0.41468524	0.00342936	27362.28922	138.4068628	0.0163695	0.05943312	-0.2479239	0.0035323	13942.0905	74.80542986	0.05425149	0.06096015	0.36491811	0.00371614	28598.46569	144.1029412	0.0122598	0.05973558	-0.3043018	0.00356834
2	9287.8	73.02222222	0.03167309	0.05357584	-0.0214687	0.00287037	10610.92398	79.92982456	0.00775155	0.05593897	-0.16487277	0.00312917	2569.873684	35.55789474	0.06347932	0.0663659	0.71114747	0.00440443	9845.064327	74.7251462	0.03019129	0.0560916	-0.0787707	0.00314627	33303.56481	156.9166667	0.02752243	0.05837741	-0.40525051	0.00340792	28650.70098	137.7107843	0.02978136	0.05800078	-0.20924088	0.00336409	15350.17195	74.41628959	0.0432419	0.06179412	0.34208346	0.00381851	30257.27941	144.2205882	0.02643813	0.05933195	-0.27691538	0.00352028
2	13540.02222	91.7	0.01632642	0.05400617	-0.13848611	0.00291667	12981.22807	92.65497076	0.00305506	0.05470259	-0.08957442	0.00299237	2446.773684	38.02631579	0.03548166	0.05668595	0.78965041	0.0032133	14975.55556	97.25146199	0.02114493	0.0568486	-0.25212348	0.00323176	38965.125	173.5972222	0.03321307	0.0609812	-0.49067651	0.00371871	31579.73039	144.1029412	0.02947661	0.05912911	-0.20816433	0.00349625	18792.81448	84.48868778	0.04927261	0.06310555	0.28337851	0.00398231	33888.04902	153.1470588	0.04090746	0.0602363	-0.30056999	0.00362841
2	8073.316667	69.10555556	0.02962452	0.05343162	0.25467516	0.00285494	8277.304094	70.69590643	0.01512634	0.05470259	0.22396311	0.00299237	2608.005263	37.87894737	0.06041707	0.05557556	0.75117018	0.00308864	9186.280702	74.25730994	0.01834867	0.05438911	0.13534606	0.00295818	39732.34722	168.3564815	0.07634899	0.06796258	-0.38555851	0.00461891	30555.53431	131.8578431	0.08656795	0.06932419	-0.070037	0.00480584	25288.44796	107.9502262	0.08663142	0.07232745	0.11828086	0.00523126	30315.46078	131.0392157	0.08323437	0.06765771	-0.06096701	0.00457757
2	11967.42778	85.38333333	0.01351049	0.05513731	0.04799562	0.00304012	14568.57895	94.96491228	0.01270266	0.05669801	-0.13546262	0.00321466	3599.084211	43.72631579	0.09419324	0.07368421	0.70673868	0.00542936	11496.32164	81.5380117	0.01297199	0.05669801	0.10525517	0.00321466	37559.36111	165.2037037	0.04658364	0.062113	-0.38146083	0.00385802	32185.81373	142.0784314	0.0511622	0.06334729	-0.18012364	0.00401288	16942.65611	76.11312217	0.1238155	0.06847396	0.37889153	0.00468868	31477.20588	139.6176471	0.04441806	0.06181137	-0.15495323	0.00382065
2	6054.344444	52.27777778	0.05419228	0.05597067	0.12494046	0.00313272	7921.111111	66.21052632	0.02268312	0.05593897	-0.15386512	0.00312917	1961.789474	32.48421053	0.06722259	0.05444253	0.70655642	0.00296399	6488.163743	57.2748538	0.03775006	0.05654702	0.05893256	0.00319757	36731.64815	174.0185185	0.01788501	0.05754538	-0.57078927	0.00331147	30847.77941	149.8970588	0.03694012	0.05882353	-0.32889665	0.00346021	14925.15385	74.38461538	0.03446636	0.0585619	0.36129475	0.0034295	31663.7451	152.8333333	0.01675871	0.05851635	-0.36276941	0.00342416
2	12666.35	84.93888889	0.01922348	0.06248457	-0.12779148	0.00390432	13858.30409	90.65497076	0.02121876	0.06077371	-0.22681612	0.00369344	3495.168421	38.53684211	0.12299455	0.07396563	0.68381895	0.00547091	13904.36257	91.05263158	0.01528586	0.06298438	-0.23175001	0.00396703	40047.31944	167.4490741	0.10259553	0.09516113	-0.3837418	0.00905564	32223.66176	135.7696078	0.11710641	0.08707019	-0.11364294	0.00758122	22145.1629	93.79638009	0.18731319	0.09190089	0.23578629	0.00844577	31600.33333	132.9117647	0.13083564	0.09268466	-0.08934924	0.00859045
2	4142.505556	47.38333333	0.03318923	0.05371967	0.19934906	0.0028858	5099.894737	55.36842105	0.00635793	0.05532423	0.02967451	0.00306077	1808.289474	32.20526316	0.04920973	0.05302485	0.64731576	0.00281163	5141.011696	54.94152047	0.01517427	0.05470259	0.02479067	0.00299237	36390.56944	156.7083333	0.09741193	0.08710596	-0.33871819	0.00758745	25580.5049	112.9362745	0.10746833	0.08651648	0.05735786	0.0074851	29127.70588	126.2217195	0.10425074	0.0788941	-0.06648341	0.00622428	25691.14216	112.0931373	0.09364467	0.08187889	0.05524427	0.00670415
2	10207.9	71.45555556	0.0313374	0.06815469	-0.0200307	0.00464506	12596.01754	83.74853801	0.02571111	0.06512005	-0.2235127	0.00424062	4213.526316	43.27368421	0.12120656	0.07599752	0.57427771	0.00577562	11404.26901	79.15789474	0.02959235	0.06832352	-0.1142092	0.0046681	33868.30556	150.6944444	0.03962535	0.06168015	-0.26805205	0.00380444	28819.53922	130.3137255	0.04258378	0.06142139	-0.083739	0.00377259	23585.38462	107.2307692	0.07586921	0.06518036	0.11630431	0.00424848	29043.11765	131.4411765	0.04542415	0.06306216	-0.09197032	0.00397684
1	2430.677778	32.76666667	0.08757984	0.0617392	0.69031425	0.00381173	4166.871345	45.9122807	0.03963174	0.05774391	0.48312273	0.00333436	3243.747368	39.01052632	0.06888789	0.05532578	0.59889908	0.00306094	4681.280702	48.62573099	0.0390377	0.0581864	0.41850831	0.00338566	29927.00926	145.8148148	0.02998673	0.05910715	-0.32454929	0.00349366	25014.46078	124.6470588	0.01657933	0.05892557	-0.10592458	0.00347222	18904.87783	95.89140271	0.05101965	0.06079199	0.16872496	0.00369567	26014.96569	129.3970588	0.01877565	0.05861893	-0.14703351	0.00343618
1	3293.361111	44.03888889	0.02346981	0.05429117	0.39750935	0.00294753	5423.690058	57.05847953	0.02550601	0.05470259	0.02514352	0.00299237	3362.736842	43.17894737	0.02995062	0.0521026	0.41154352	0.00271468	4572.666667	51.52046784	0.03018318	0.05454608	0.17556679	0.00297527	24299.91667	131.2407407	0.00992124	0.05613128	-0.24372225	0.00315072	18797.97549	107.5343137	0.02162365	0.05872132	0.0274403	0.00344819	17637.13122	99.29411765	0.01554449	0.05768122	0.09430012	0.00332712	21138.22059	119.2892157	0.02111876	0.05902742	-0.0933927	0.00348424
1	4959.344444	52.03333333	0.04476188	0.05826716	0.39934623	0.00339506	8166.444444	71.62573099	0.03580297	0.0569988	0.02550876	0.00324886	4359.489474	49.61578947	0.06352788	0.05989372	0.46099029	0.00358726	6066.292398	58.45614035	0.02241849	0.0587712	0.2749726	0.00345405	20474.50926	118.3703704	0.01469607	0.05574812	-0.16577619	0.00310785	19174.25	114.5931373	0.00744611	0.0571662	-0.09627708	0.00326797	16249.52941	95.19457014	0.02592588	0.05925702	0.08028232	0.00351139	19848.05882	116.254902	0.0075715	0.05779327	-0.13149233	0.00334006
1	7194.455556	64.38888889	0.03673714	0.05624571	0.41891827	0.00316358	9660.947368	77.69590643	0.03044706	0.05578592	0.22406003	0.00311207	6354.8	62.88421053	0.04961399	0.0591959	0.50913708	0.00350416	10905.17544	83.33918129	0.0142683	0.0568486	0.12653096	0.00323176	18739.37037	112.5	0.01067564	0.05584416	-0.1080182	0.00311857	17734.02941	106.1568628	0.01682949	0.057585	-0.03328141	0.00331603	17197.34842	103.7466063	0.02156263	0.05882353	0.0152243	0.00346021	17047.92157	102.9313726	0.01908651	0.05727118	0.01062532	0.00327999
1	2157.533333	34.58888889	0.04744675	0.05343162	0.61808372	0.00285494	4573.362573	52.07602339	0.03227648	0.05454608	0.15237933	0.00297527	3614.710526	46.63684211	0.02249574	0.05170232	0.35220269	0.00267313	4438.309942	53.95906433	0.01840952	0.05454608	0.18352087	0.00297527	29127.05093	141.125	0.02287118	0.05763842	-0.26755762	0.00332219	24368.56863	119.254902	0.01704682	0.05861893	-0.04771585	0.00343618	21648.62896	105.2443439	0.05085412	0.06079199	0.0750179	0.00369567	25401.38725	124.2205882	0.02389467	0.05800078	-0.09035506	0.00336409
1	5220.594444	51.89444444	0.05421739	0.05555556	0.43403407	0.00308642	8993.152047	73.26900585	0.03395834	0.05639562	0.03299317	0.00318047	6058.463158	57.78947368	0.05524444	0.05418753	0.36449508	0.00293629	8228.602339	72.62573099	0.01132101	0.05516948	0.1032709	0.00304367	21995.35185	119.4537037	0.01965865	0.05717171	-0.24582512	0.0032686	18667.36765	107.5147059	0.01217104	0.05768923	-0.05049592	0.00332805	16121.18552	92.82352941	0.02609513	0.05838682	0.0835098	0.00340902	16592.76961	98.46568627	0.01290897	0.057585	0.0652353	0.00331603
1	8443.361111	67.65	0.04544365	0.05471588	0.39966176	0.00299383	15966.11696	104.3859649	0.01927298	0.05501429	-0.12586508	0.00302657	11840.37368	84.02631579	0.03568078	0.05380276	0.16988888	0.00289474	12322.7076	88.22807018	0.01936121	0.05547856	0.1245419	0.00307787	17389.13889	106.4444444	0.01083924	0.05555556	-0.0687187	0.00308642	17656.30392	107.3039216	0.00508855	0.05737598	-0.07618384	0.003292	17117.93213	105.8778281	0.01901867	0.05812322	-0.04392321	0.00337831	16226.33333	100.0686275	0.01384109	0.05779327	0.01242036	0.00334006
1	3897.722222	42.48888889	0.10299757	0.06490734	0.69687084	0.00421296	7280.450292	62.2748538	0.07386943	0.06105442	0.42692466	0.00372764	5876.731579	57.13157895	0.07390088	0.0638124	0.54132132	0.00407202	7506.076023	67.30409357	0.03102415	0.05906143	0.40334559	0.00348825	26987.86574	138.8194444	0.02805582	0.05865213	-0.32694893	0.00344007	23285.65196	121.5441177	0.01302517	0.05810426	-0.13463445	0.00337611	18462.88235	102.7466063	0.03568923	0.05942953	0.09819527	0.00353187	21794.20588	115.4019608	0.017435	0.05800078	-0.06577533	0.00336409
1	4008.661111	46.47222222	0.06382147	0.06060396	0.54838084	0.00367284	7008.783626	64.74853801	0.04346552	0.0587712	0.23218351	0.00345405	5178.768421	56.06315789	0.05150492	0.05431518	0.42852728	0.00295014	7303.157895	65.29824561	0.04085945	0.05669801	0.19583341	0.00321466	23055.0787	126.0694444	0.0084007	0.05745219	-0.27171353	0.00330075	17616.10294	106.1519608	0.02315339	0.05810426	0.02085927	0.00337611	15782.71493	89.46606335	0.034917	0.05785842	0.12643628	0.0033476	21127.04902	121.2058824	0.00968945	0.05748059	-0.17368615	0.00330402
1	3716.594444	45.67222222	0.0416478	0.05651942	0.59248821	0.00319444	9041.146199	75.33333333	0.02582341	0.05593897	-0.06004357	0.00312917	8019.5	71.20526316	0.02717384	0.0521026	0.10782993	0.00271468	7906.871345	71.93567251	0.03492368	0.05593897	0.09533096	0.00312917	19718.28704	113.0740741	0.02081307	0.05613128	-0.09016064	0.00315072	17814.79412	105.5882353	0.0100591	0.0571662	0.00065264	0.00326797	15616.91403	93.80995475	0.0279603	0.05891048	0.11780349	0.00347044	14504.76471	92.87254902	0.02258866	0.05820756	0.18801154	0.00338812
1	4789.588889	51.58888889	0.08401626	0.06631854	0.64333776	0.00439815	10545.71345	78.94152047	0.04655352	0.06063287	0.22862167	0.00367634	8950.868421	71.60526316	0.03893675	0.05668595	0.32964265	0.0032133	11669.24561	85.79532164	0.02009214	0.05593897	0.14064685	0.00312917	26042.31019	139.0046296	0.00978234	0.05651183	-0.36949876	0.00319359	20982.39706	117.3088235	0.00975814	0.05789712	-0.11043439	0.00335208	16276.67873	93.05882353	0.02395702	0.0585619	0.12944801	0.0034295	21994.69118	122.4656863	0.01163367	0.05789712	-0.16329656	0.00335208
1	6225.672222	59.90555556	0.03248093	0.05371967	0.5156962	0.0028858	11052	80.39766082	0.03704099	0.05624381	0.12942874	0.00316337	9157.126316	71.66315789	0.02559948	0.0521026	0.2815748	0.00271468	11380.81871	86.31578947	0.00982582	0.05516948	0.10088332	0.00304367	20712.03241	121.625	0.010999	0.05622666	-0.27725137	0.00316144	14759.26471	94.87254902	0.03760323	0.05882353	0.09581589	0.00346021	16667.39819	105.2624434	0.01061688	0.05838682	-0.02513782	0.00340902	16637.92157	103.1372549	0.01441888	0.05727118	-0.01819436	0.00327999
1	2082.544444	32.56666667	0.04461415	0.05314202	0.7026995	0.00282407	3528.51462	42.93567251	0.03089607	0.05454608	0.49390295	0.00297527	3108.884211	40.45263158	0.03309997	0.05236776	0.54831755	0.00274238	4462.619883	50.03508772	0.04163107	0.05438911	0.36461453	0.00295818	27299.98611	133.1342593	0.03404267	0.05773131	-0.195051	0.0033329	21420.06373	109.2009804	0.02176443	0.05820756	0.05204232	0.00338812	21804.73303	108.5972851	0.02795523	0.05899731	0.04038678	0.00348068	22824.25	114.7107843	0.025769	0.05912911	-0.0104148	0.00349625
1	5634.144444	55.28888889	0.06791075	0.06034878	0.42183511	0.00364198	8889.526316	72.18128655	0.05366472	0.05744703	0.09125932	0.00330016	6859.715789	63.74736842	0.03012429	0.05692976	0.29940249	0.003241	9481.087719	76.49122807	0.04250428	0.05935024	0.0334818	0.00352245	23223.13426	128.6064815	0.0192958	0.05660657	-0.26427262	0.0032043	18394.59804	106.5098039	0.01526213	0.05779327	0.00747133	0.00334006	19490.44796	109.6244344	0.0176756	0.059084	-0.04753743	0.00349092	16425.71569	99.65686275	0.01598912	0.05820756	0.11649465	0.00338812
1	6750.227778	60.51666667	0.05740721	0.05651942	0.52009562	0.00319444	13295.31579	94.56725146	0.01007722	0.05470259	0.05170153	0.00299237	11977.76316	85.22631579	0.01525013	0.05405958	0.16847944	0.00292244	15043.5848	100.2865497	0.01890155	0.05516948	-0.0770632	0.00304367	18954.97685	112.912037	0.01637007	0.05603573	-0.12398683	0.00314	16807.21078	101.4460784	0.01521346	0.05933195	-0.00294686	0.00352028	14982.8914	93.75113122	0.00622113	0.05785842	0.11509927	0.0033476	17248.98039	106.1568628	0.00838801	0.05800078	-0.02592819	0.00336409
1	3453.044444	39.36666667	0.10765099	0.06838074	0.73576959	0.00467593	7491.204678	63.71929825	0.09198064	0.06919392	0.39869529	0.0047878	5808.436842	55.51052632	0.0980999	0.0724521	0.52694219	0.00524931	6890.111111	61.57309942	0.05101361	0.06419444	0.44761236	0.00412093	27834.01389	141.8194444	0.03806739	0.05735885	-0.35810204	0.00329004	24612.34804	128.1127451	0.01115113	0.057585	-0.21578424	0.00331603	16627.88688	93.74208145	0.03572299	0.05994408	0.18394535	0.00359329	23081.44608	123.4362745	0.03089909	0.05872132	-0.14150069	0.00344819
1	3013.055556	41.73333333	0.06090418	0.06297658	0.66848819	0.00396605	8087.695906	68.10526316	0.02146247	0.0560916	0.13157297	0.00314627	7688.557895	65.78947368	0.04157566	0.05405958	0.18565614	0.00292244	7130.22807	66.11111111	0.0351344	0.05729801	0.23269234	0.00328306	30186.71296	149.5648148	0.01271467	0.05670115	-0.37151205	0.00321502	27101.05392	137.4166667	0.01247384	0.05861893	-0.23179299	0.00343618	17778.39819	94.12669683	0.03750054	0.0601997	0.18627839	0.003624	23405.32353	122.4901961	0.02804137	0.05953411	-0.06677243	0.00354431
1	2785.094444	39.79444444	0.0670462	0.06643478	0.59311972	0.00441358	6627.824561	62.92397661	0.05470104	0.06230198	-0.02881994	0.00388154	6263.742105	59.38421053	0.04211365	0.06012452	0.0238935	0.00361496	7475.71345	65.98245614	0.02345412	0.0569988	-0.16221726	0.00324886	23689.75	125.4907407	0.0174404	0.05584416	-0.12872495	0.00311857	24214.06373	126.2303922	0.01933262	0.05789712	-0.1363667	0.00335208	19864.00905	107.3031674	0.01296477	0.05821122	0.07044426	0.00338855	21033.62745	113.1078431	0.0371551	0.05789712	0.01106919	0.00335208
1	5120.716667	50.26111111	0.07141287	0.06561673	0.64143323	0.00430556	7925.988304	66.83040936	0.05594461	0.06202691	0.46227761	0.00384734	5295.563158	51.40526316	0.07848266	0.06862318	0.64231681	0.00470914	8211.397661	65.67836257	0.04841809	0.06175062	0.43997587	0.00381314	24398.84722	133.4398148	0.01402735	0.05574812	-0.33898398	0.00310785	18263.67157	107.8382353	0.02211964	0.05779327	-0.01285755	0.00334006	15691.25792	94.36199095	0.01494187	0.05821122	0.13724677	0.00338855	20832.33824	117.9264706	0.01923529	0.05779327	-0.15472728	0.00334006
1	2870.322222	41.17777778	0.03079006	0.05357584	0.56770379	0.00287037	5911.052632	61.66081871	0.01886129	0.05423169	0.11080655	0.00294108	4895.994737	55.95263158	0.01435555	0.05183609	0.26157383	0.00268698	5918.555556	61.33918129	0.01106204	0.05532423	0.10960092	0.00306077	23895.08333	126.6018519	0.02743913	0.05679557	-0.13415064	0.00322574	24494.92157	128.8333333	0.01562395	0.0584136	-0.17609504	0.00341215	21666.8371	110.5384615	0.01686423	0.06002941	-0.03282404	0.00360353	22448.71078	121.2696078	0.01061951	0.05789712	-0.07630018	0.00335208
1	4739.983333	51.82777778	0.02959059	0.05400617	0.52361205	0.00291667	9869.397661	80.25146199	0.01494467	0.05470259	-0.02453946	0.00299237	6701.773684	64.24736842	0.00872142	0.05129892	0.28426794	0.00263158	8356.982456	72.1871345	0.01591432	0.05423169	0.12846291	0.00294108	20356.77315	119.6990741	0.02185351	0.05679557	-0.12833158	0.00322574	19671.9951	115.1813726	0.02100131	0.05820756	-0.10270151	0.00338812	18140.60181	102.7647059	0.02153012	0.05821122	-0.0009723	0.00338855	16911.82843	102.6911765	0.01751407	0.05820756	0.05377552	0.00338812
1	2790.566667	35.66666667	0.0926501	0.06804138	0.3801123	0.00462963	3710.269006	42.1754386	0.07829438	0.06077371	0.15550747	0.00369344	2065.152632	33.45789474	0.09196008	0.06478176	0.5509346	0.00419668	3351.239766	42.5497076	0.07601532	0.06459275	0.24976865	0.00417222	28715.72222	143.0555556	0.01347549	0.05745219	-0.28673815	0.00330075	22597.93627	116.3970588	0.02208062	0.05831067	-0.01383306	0.00340013	19218.8914	99.27149321	0.03137947	0.05847443	0.13931719	0.00341926	25328.72059	127.1617647	0.02345089	0.05800078	-0.13380827	0.00336409
1	3772.666667	43.33333333	0.0744825	0.06098472	0.70818585	0.00371914	8644.02924	71.21052632	0.03976127	0.05744703	0.31563724	0.00330016	5845.531579	56.52105263	0.05486135	0.05557556	0.55135533	0.00308864	6272.877193	59.98830409	0.03056739	0.05501429	0.5038569	0.00302657	28262.375	145.0324074	0.01117184	0.05632188	-0.36342858	0.00317215	22234.39216	117.4803922	0.02792079	0.05923062	-0.07433573	0.00350827	19637.55656	104.7692308	0.02385235	0.05829909	0.06478403	0.00339878	23536.2549	124.9313726	0.02609443	0.05800078	-0.13701036	0.00336409
1	2630.1	39.73333333	0.02702252	0.05400617	0.61092035	0.00291667	5795.421053	60.22807018	0.01415517	0.05438911	0.14520706	0.00295818	4289.989474	49.42105263	0.04739256	0.05263158	0.3559304	0.00277008	5230.643275	55.36842105	0.03295772	0.05501429	0.22551248	0.00302657	25760.72222	133.1111111	0.02859971	0.05651183	-0.24013302	0.00319359	22794.92157	121.1372549	0.02049001	0.05768923	-0.09716793	0.00332805	17691.61538	98.2760181	0.02117465	0.05951559	0.14508499	0.00354211	21585.05882	115.6372549	0.01505618	0.05800078	-0.0417329	0.00336409
1	5087.672222	54.63888889	0.03825814	0.05471588	0.62962318	0.00299383	9010.064327	72.88304094	0.03274765	0.05547856	0.33697604	0.00307787	8077.126316	68.65263158	0.03309668	0.05223535	0.41037119	0.00272853	11935.95906	85.70175439	0.01466108	0.05532423	0.1323058	0.00306077	21960.44907	122.3287037	0.01468133	0.05707791	-0.21598569	0.00325789	17877.44608	105.0147059	0.02524275	0.05748059	-0.01696396	0.00330402	15538.64706	93.65158371	0.01470938	0.059084	0.11682506	0.00349092	18251.21078	106.377451	0.02448114	0.05800078	-0.03593029	0.00336409
1	4943.411111	56.92222222	0.01630509	0.05357584	0.51579278	0.00287037	9997.672515	82.42105263	0.01166497	0.05423169	0.0057276	0.00294108	6501.426316	63.59473684	0.02885148	0.05263158	0.34688509	0.00277008	7669.859649	66.74853801	0.04692309	0.05563245	0.23822801	0.00309497	25319.55093	135.5601852	0.01790166	0.05613128	-0.33731392	0.00315072	19679.91667	113.4656863	0.00927451	0.05831067	-0.04121697	0.00340013	18807.10407	106.0542986	0.03566906	0.05838682	0.00564976	0.00340902	18483.42647	108.5833333	0.01046896	0.05727118	0.02729438	0.00327999
1	6253.233333	57.86666667	0.11920039	0.09582327	0.50434599	0.0091821	10128.73099	78.29824561	0.07750389	0.07702889	0.21350208	0.00593345	6317.052632	60.03157895	0.07419289	0.07636115	0.50357077	0.00583102	10277.18713	78.32163743	0.04485986	0.06629113	0.20069827	0.00439451	24237.86574	130.7731482	0.01799909	0.05670115	-0.39040213	0.00321502	17165.40686	101.7598039	0.02057562	0.0571662	0.00011507	0.00326797	17050.03167	99.42533937	0.03179807	0.05803509	0.01076402	0.00336807	15562.56863	96.52941176	0.03473317	0.05800078	0.09599936	0.00336409
1	9170.727778	76.75	0.03870221	0.05471588	0.31275197	0.00299383	11997.16959	88.69005848	0.01431109	0.05485866	0.099893	0.00300947	6805.078947	63.98421053	0.03354232	0.05249984	0.49214055	0.00275623	12256.29825	89	0.01131779	0.05438911	0.07285682	0.00295818	14143.5	98.40740741	0.00644987	0.05574812	-0.10864278	0.00310785	12451.04412	91.33823529	0.00861815	0.0571662	0.01621288	0.00326797	13319.85973	91.18099548	0.00768557	0.05768122	-0.05410861	0.00332712	12032.17647	89.68627451	0.01580354	0.057585	0.04554697	0.00331603
1	5560.977778	56.14444444	0.05102983	0.05706288	0.47544321	0.00325617	5867.444444	60.55555556	0.04046904	0.0581864	0.44405028	0.00338566	5232.894737	56.08421053	0.02413566	0.05196952	0.51430048	0.00270083	9735.380117	78.77192982	0.01051053	0.05563245	0.07758865	0.00309497	21228.14352	122.3472222	0.01419495	0.05603573	-0.21013556	0.00314	18621.37745	110.5441177	0.01272689	0.0571662	-0.05036017	0.00326797	16184.67873	96.85067873	0.03820696	0.05821122	0.10200671	0.00338855	20019.27451	115.5392157	0.01791592	0.05768923	-0.12674725	0.00332805
1	7214.066667	64.88888889	0.03021326	0.05357584	0.43613101	0.00287037	12401.46199	91.67251462	0.0110236	0.05485866	0.01656929	0.00300947	8273.057895	72.15263158	0.02874726	0.05520047	0.34088471	0.00304709	10951.60234	83.57894737	0.01715462	0.05485866	0.13570961	0.00300947	19505.28704	116.5	0.01697328	0.05613128	-0.28469453	0.00315072	15931.85784	102.1519608	0.01402703	0.05800078	-0.03018859	0.00336409	14509.99095	95.40271493	0.00968269	0.05812322	0.05179636	0.00337831	16406.31373	104.1372549	0.02844669	0.05810426	-0.06079518	0.00337611
1	7509.305556	64.46111111	0.03641492	0.05386311	0.43621969	0.00290123	11775.90643	86.51461988	0.0259551	0.05501429	0.12644951	0.00302657	7463.3	67.32105263	0.03940505	0.05825248	0.43762307	0.00339335	10786.45029	83.08187135	0.01458374	0.05516948	0.19945058	0.00304367	20013.10185	118.4166667	0.0122445	0.05707791	-0.24749238	0.00325789	16469.63235	103.5539216	0.01524105	0.05800078	-0.02651559	0.00336409	15810.73756	98.1040724	0.01994469	0.05829909	0.01454438	0.00339878	17100.89216	105.372549	0.01613015	0.05748059	-0.07282282	0.00330402
[truncated: 319 more rows]
